# Supplementary material for: The Rice Oligonucleotide Array Database: an atlas of rice gene expression
Source: Rice (N Y). 2012 Jul 19;5:17. doi: 10.1186/1939-8433-5-17 (PMC4883718; doi:10.1186/1939-8433-5-17)
Supplement: Supplementary file 1 — Additional file 1: Table S1. Detailed information of rice microarray experiments available in ROAD. (XLS 204 KB) [file 12284_2012_27_MOESM1_ESM.xls]

## Sheet: Supplementary Table 1
Experiment ID	Platform	Title	Experiment type	Summary	Overall design	Contributor(s)	Citation(s)	Submission date	Contact name	E-mail(s)	Phone	Fax	URL	Organization name	Department	Lab	Street address	City	State/province	ZIP/Postal code	Country
GSE4438	Affymetrix	Expression data from rice under salinity stress	Expression profiling by array	Expression Data of Rice Crown and Growing Point Tissue Under Salt Stress imposed during the Panicle Initiation Stage<br><br>Keywords: genotypes and growth conditions (control and salt stressed)	Rice Genotypes a sensitive japonica, m103, tolerant japonica agami, sensitive indica ir29 and tolerant indica ir63731 were used for expression anlaysis using the tissue from crown and growing point under control and salt stressed conditions at the sensitive early reproductive stage (panicel initiation).	Close T,Walia H	17160619	2006-03-10	HARKAMAL WALIA	waliah02@student.ucr.edu	951-827-3808			University of California			Department of Botany &amp; Plant Sciecnes	Riverside	CA	92521	USA
GSE4471	Affymetrix	Expression data from rice varieties Azucena and Bala grown in 0 and 1ppm arsenate	Expression profiling by array	We advance a three gene model of arsenate tolerance in rice based on testing root growth of 108 recombinant inbred lines (RILs) of the Bala x Azucena population. Marker genotype at 3 loci determined arsenate tolerance in 99% of RILs tested. Interestingly, plants must inherit 2, but any two alleles from the tolerant parent (Bala) to have the tolerant phenotype. Challenging the Affymetrix GeneChip …	Rice varieties Bala and Azucena were grown for 7 days in hydroponics either with or without 1ppm (13.3 uM) arsenate. RNA was harvested from four plants all growing in the same pot for each replicate after measuring the roots lengths to confirm the predicted effect of 1ppm arsenate. The four conditions for each replication were harvested at the same time. Different replicates were grown at differe…	Norton G,Nigar M,Williams P,Dasgupta T,Meharg A,Price AH		2006-03-15	Gareth Norton	g.norton@abdn.ac.uk				University of Aberdeen	Plant and Soil Science	Rice genetics	St Machar drive	Aberdeen		AB24 3UU	United Kingdom
GSE5167	Affymetrix	Rice seedling hormone treatment	Expression profiling by array	Indica rice seedlings of IR64 variety were grown hydroponically for 7-days in a culture room with a daily photoperiodic cycle of 14h light and 10h dark. Seedlings were incubated in 0.1% dimethyl sulfoxide (control) or 50 micromolar solutions of indole-3-acetic acid (IAA treatment) and benzyl aminopurine (BAP treatment) for 1h and 3h. Equal amounts of 1h and 3h samoles were pooled for each treatme…	Two biological replicates for each sample (control, IAA treated, BAP treated) were used for microarray analysis. The experiment involves the identification of differentially expressed genes in IAA and BAP treated samples as compared to control.	Jain M,Tyagi AK,Khurana JP	19490115	2006-06-27	Mukesh Jain	mjainanid@gmail.com	91-11-26735182			National Institute for Plant Genome Research (NIPGR)			Aruna Asaf Ali Marg, JNU Campus	New Delhi	New Delhi	110067	India
GSE6737	Affymetrix	Over-expression of a Type-A Response Regulator Alters Rice Morphology and Cytokinin Metabolism	Expression profiling by array	This SuperSeries is composed of the following subset Series:<br>GSE6719: Cytokinin responsive genes in rice<br>GSE6720: Gene expression in OsRR6-overexpression line<br>Keywords: SuperSeries	Refer to individual Series		17293362	2007-01-12	Hitoshi Sakakibara	sakaki@riken.jp	81-45-503-9576	81-45-503-9609		RIKEN	Plant Science Center	Biodynamics Research Team	1-7-22 Suehiro, Tsurumi	Yokohama		230-0045	Japan
GSE6893	Affymetrix	Expression data for reproductive development in rice	Expression profiling by array	Plants initially undergo a period of vegetative development, in which it produces leaves from shoot apical meristem (SAM) and roots from the root apical meristem. Later in development, the SAM undergoes a change in fate and enters reproductive development called as floral transition, producing flowers and seeds. Our understanding of the molecular and genetic mechanisms that underlie reproductive …	Various rice tissues/organs (seedling root, mature leaf and Y leaf) and stages of reproductive (panicle and seed) development were used for RNA extraction and hybridization on Affymetrix microarrays. Three biological replicates of each sample were used for microarray analysis. We sought to obtain developmental and temporal gene expression profiles at each stage to identify the differentially expr…	Kapoor S,Tyagi AK,Khurana JP,Arora R,Agarwal P,Nijhawan A,Sharma P,Jain M	17293439,19490110	2007-01-29	Sanjay Kapoor	kapoors@genomeindia.org		91 11 24119430		University of Delhi South Campus	Department of Plant Molecular Biology		Benito Juarez Road	New Delhi	Delhi	110021	India
GSE6901	Affymetrix	Expression data for stress treatment in rice seedlings	Expression profiling by array	Drought, salinity and sub-optimal temperatures are stresses that cause adverse effects on the growth of plants and the productivity of crops. In this study, we have analyzed the expression profiles of rice genes under control and abiotic stress conditions using microarray technology to identify the genes differentially expressed during various abiotic stresses.<br>Keywords: Stress treatment	Seven-day-old light-grown rice seedlings grown under controlled conditions and those subjected to various abiotic stress conditions were used for RNA extraction and hybridization on Affymetrix microarrays. Three biological replicates of each sample were used for microarray analysis. For salt treatment (SS), the rice seedlings were transferred to a beaker containing 200 mM NaCl solution for 3 h. F…	Tyagi AK,Kapoor S,Khurana JP,Ray S	17293439,19490110	2007-01-29	Akhilesh K. Tyagi	akhilesh@genomeindia.org	91-11-24113216	91-11-24119430		University of Delhi South Campus	Department of Plant Molecular Biology	Plant Genomics and Molecular Biology	Benito Juarez Road	New Delhi	Delhi	110 021	India
GSE6908	Affymetrix	Transcript Profiling of the Aerobic and Anoxic Rice Coleoptile	Expression profiling by array	Rice (Oryza sativa L.) seeds can germinate in complete absence of oxygen. Under anoxia, the rice coleoptile elongates, reaching a length greater than that of the aerobic one. In this series, we compare the transcriptome of rice coleoptiles grown under aerobic and anaerobic conditions.<br>Lasanthi-Kudahettige, R, et. al. Plant Physiology (2007). Transcript Profiling of the Anoxic Rice Coleoptile.<…	Rice seeds were germinated in the dark, at 28??C for four days. The coleoptiles were surgically dissected, the primary leaf was removed from the aerobic coleoptiles (anoxic coleoptiles do not contain the primary leaf), RNA was extracted and used for the microarray experiment. An enclosed anaerobic work station (Anaerobic System model 1025; Forma Scientific, Marietta, OH) was used to provide an ox…	Lasanthi-Kudahettige R,Magneschi L,Loreti E,Gonzali S,Licausi F,Novi G,Alpi A,Perata P	17369434	2007-01-30	Pierdomenico Perata	p.perata@sssup.it	390502216541	390502216532	http://www.sssup.it/perata	Sant Anna School of Advanced Studies	Crop Physiology Center	Plant Physiology	Via Mariscoglio 34	Pisa		56124	Italy
GSE7197	Affymetrix	Down-regulation of OsSRT1 induces DNA fragmentation and cell death in rice	Expression profiling by array	In order to study the physiological function of OsSRT1, a 412 bp segment of the 3'-untranslated region of OsSRT1, which was not conserved with OsSRT2, was inserted in inverted repeats to build a construct for RNA interference (RNAi). The construct was used to transform an indica rice variety (Minghui63).To study whether the down-regulation of OsSRT1 affected gene expression, we compared the trans…	In order to study the physiological function of OsSRT1, a 412 bp segment of the 3'-untranslated region of OsSRT1, which was not conserved with OsSRT2, was inserted in inverted repeats to build a construct for RNA interference (RNAi). The construct was used to transform an indica rice variety (Minghui63).To study whether the down-regulation of OsSRT1 affected gene expression, we compared the trans…	Huang L,Sun Q,Qin F,Li C,Zhao Y,Zhou D	17468215	2007-03-06	Qianwen Sun	sunqianwen@webmail.hzau.edu.cn	862787281800		http://redb.ncpgr.cn/	Huazhong Agriculture University	National Key Laboratory of Crop Genetic Improvement	Gene Center	Luoshi Road	Wuhan	Hubei	430070	China
GSE7256	Affymetrix	Identification of rice genes differentially expressed upon virulent infection by Magnaporthe grisea	Expression profiling by array	Two-week old rice plants (cultivar Nipponbare) were treated with either Magnaporthe grisea (virulent isolate FR13) spore suspension in gelatine or gelatine alone. Two time points were taken (3 and 4 days post inoculation- dpi). Disease symptoms were not visible at 3 dpi whereas they were at 4 dpi. Two biological repeats were done.<br>Keywords: normal vs disease comparison,time course,treated vs u…	8 arrays - rice	Balzergue S,Morel J,Martin-Magniette ML	17905473	2007-03-13	sandrine balzergue					INRA		URGV	2 rue gaston cr??mieux	evry		91000	France
GSE7951	Affymetrix	Genome-wide gene expression profiling of rice stigma	Expression profiling by array	In angiosperms, stigma provides initial nutrients and guidance cues for pollen grain germination and tube growth. However, little is known about genes that regulate these processes in rice. Here we generate rice stigma-specific gene expression profiles through comparing genome-wide expression patterns of hand dissected unpollinated stigma at anthesis with seven tissues including seedling shoot, s…	We generate rice stigma-specific gene expression profiles through comparing genome-wide expression patterns of hand dissected unpollinated stigma at anthesis with seven tissues including seedling shoot, seedling root, mature anther, ovary at anthesis, seeds of five days after pollination, 10-day-old embryo, 10-day-old endosperm as well as suspension cultured cells by using 57K Affymetrix rice who…	Li M,Xu W,Yang W,Kong Z,Xue Y	17556504	2007-05-29	Wenying Xu	wyxu@genetics.ac.cn				Institute of Genetics and Developmental Biology of the Chinese Academy of Sciences			Datun Road, Chaoyang District	Beijing		100101	China
GSE8380	Affymetrix	Rice Gene Network Inferred from Expression Profiling of Plants Overexpressing OsWRKY13	Expression profiling by array	Accumulating information indicates that plant disease resistance signaling pathway frequently interact with other pathways regulating developmental processes or abiotic stress responses. However, the molecular mechanisms of these types of crosstalk remain poorly understood in most cases. Here we report that OsWRKY13, an activator of rice resistance to both bacterial and fungal pathogens, function…	To determine the genes directly or indirectly regulated by OsWRKY13 genome-widely, we performed the microarray analysis using the Affymetrix Genechip Rice Genome Array containing total 57381 probe sets. Two independent OsWRKY13-overexpressing rice lines, D11UM 1-1 and D11UM 7-2 (Qiu et al., 2007), and wild-type Mudanjiang 8, which was susceptible to Xoo and M. grisea, were used for the analyses.T…	Qiu D,Xiao J,Xie W,Liu H,Li X,Xiong L,Wang S		2007-07-05	Deyun Qiu	qiudeyun@gmail.com	86-27-87281812	86-27-87287092		Huazhong Agricultural University	College of Life Science and Technology	National Center of Plant Gene Research (Wuhan)	Luoshi Road	Wuhan	Hubei	430070	China
GSE9498	Affymetrix	Global gene expression profiles of Oryza sativa wild type Zhonghua11 and mutant gif1 in filling stage	Expression profiling by array	To reveal the underlying molecular mechanism of Gif1 action in the control of grain filling and yield improvement, we performed transcriptional profiling of wild type Zhonghua11 and mutant gif1 plants in early filling stage on a global scale using the Affymetrix GeneChip Rice Genome Array<br>Keywords: Filling stage	Rice caryopsis were harvested in 7 days after flowering and three biological repeats were performed on Zhonghua11 (wild-type) and gif1 (mutant), respectively.	Li Q,Wang E,He Z	18820698	2007-11-01	Li Qun	liq@sippe.ac.cn	+86 21 54924122	+86 21 54924015		Institute of plant physiology &amp; ecology, SIBS, CAS	National Key Laboratory of Plant Molecular Genetics		300 Fenglin Road	Shanghai	Shanghai	200032	China
GSE10054	Affymetrix	Expression information of splicing factor OsSKIPa knock-down and overexpressed rice	Expression profiling by array	OsSKIPa is an SNW/SKIP protein in rice, which homolog to SKIP(human) and PRP45(yeast). OsSKIPa can rescue the lethal of yeast prp45 mutants. OsSKIPa-suppressed plants (S59R) show decrease of cell viability. Overexpression of OsSKIPa (S58S) increase the osmotic stresses tolerance. OsSKIPa is an important regulator and interacting with a lot of proteins which have varient functions. In order to fin…	Whole plants were collected from 1-month-old S58S (two replicates), S59R (three replicates) and wild type (three replicates).	Hou X,Xie K,Yao J,Qi Z,Xiong L	19339499	2008-01-02	Kabin Xie	xiekabin@webmail.hzau.edu.cn	-87281657	-87297033	http://www.ncpgr.cn/	Huazhong Agriculture University	National Key Laboratory of Crop Genetic Improvement	National Center of Plant Gene Research (Wuhan)	Shizi Shan Street	Wuhan	Hubei	430070	China
GSE10373	Affymetrix	Rice cultivars undergoing a susceptible and resistant interaction with the parasitic plant Striga hermonthica	Expression profiling by array	Using rice cultivars Nipponbare, which exhibits resistance to Striga hermonthica (a root parasitic plant that causes devastating loss of yield), and IAC165, which is susceptible, we aim to identify suites of genes underlying susceptibility and resistance to S. hermonthica by profiling changes in gene expression using rice whole genome microarrays. In addition to a functional categorisation of cha…	Root tissue was harvested from two cultivars of rice that had been infected with Striga hermonthica (or from uninfected control tissue). Three timepoints were used (2, 4 and 11 days after infection or mock-inoculation) using two replicate chips per treatment/timepoint.	Scholes JD,Swarbrick PJ,Huang K,Slate J,Press MC	19086183	2008-02-04	Julie Scholes					University of Sheffield	Animal and Plant Sciences		Western Bank	Sheffield		S10 2TN	UK
GSE10857	Affymetrix	Gene expression of rice root tips before, at and buckled by a hard layer in two rice varieties	Expression profiling by array	The aim of this study was to determine the changes in gene expression of rice root tips when they came in to contact with a hard layer (60% wax layer). Three categories of root tips were sampled; tips before the hard layer, tips that had come into contact with the hard layer and root tips which had buckled after coming into contact with the hard layer.<br>Two genotypes (Azucena and Bala) that var…	A chamber with the internal dimensions of 10 x 5 x 25cm consisting of a glass back, Perspex front and aluminium spacers with an open bottom and top was set at an angle of 15o in a large sand filled tray and filled up to 19.5 cm with dry sand. The sand was watered with nutrient solution, the sand was levelled and then a 5mm thick 60% wax layer (prepared using a ratio of 3:2 (w/w) of pastillated pa…	Norton GJ,Price AH		2008-03-17	Gareth Norton	g.norton@abdn.ac.uk				University of Aberdeen	Plant and Soil Science	Rice genetics	St Machar drive	Aberdeen		AB24 3UU	United Kingdom
GSE10872	Affymetrix	Molecular characterization and genetic analysis reveal SA0420 as an early senescing rice mutant with pleotropic	Expression profiling by array	SA0420 is a stable rice (Oryza sativa L.) mutant exhibits multiple traits including a leaf-tip yellowing (YLT), a taro fragrance (or aroma, A), a reduced panicle number (PN), spikelet number (SN), plant height (PH), days to heading (DH), filled grain weight (FGW), and fertility rate (FR), different from those of a local cultivar TNG67. Correlation analysis on F2 progenies of SA0420 and TNG67 reve…	To investigate the molecular events of leaf-tip yellowing, microarray analyses were performed to compare the gene expression profiles between YLT and G plants of RILs.	Su H,Leu W,Tsai C,Li W,Tseng Y,Tseng T,Wang C		2008-03-18	Angeline Su					NCHU			Kuo Kuang road	Taichung		402	Taiwan
GSE11025	Affymetrix	Comparative transcriptional profiling of two contrasting rice genotypes in response to rice stripe virus infection	Expression profiling by array	During the pathogenesis of virus disease, lots of changes occur in plant hosts including the altered gene expression profiles. Rice stripe virus (RSV) is the type member of Tenuivirus, transmitted by Laodelphax striatellus in a circulative propagative man<br>To investigate the molecular differences in two japonica rice genotypes WuYun3 and KT95-418 in response to RSV infection, Affymetrix rice ge…	Nine-day old 20 rice seedlings were exposed to approximately 100 viruliferous small brown planthoppers (Laodelphax striatellus Fall) for two days to be innoculated by RSV. Then they were transplanted in insect-free greenhouse at 25??3C with a daily photope	Zhang X,Wu Z,Xie L,Lin Q,Xie L		2008-04-02	Xiaoting Zhang	zhangxiaoting921@163.com	86-591-83769714			Fujian Agriculture and Forestry University	Plant Protection Department	Plant Virology Institute	Jinshan	Fuzhou	Fujian	350002	China
GSE11175	Affymetrix	Comparison of transcriptome profile between wild-type and dst mutant plants	Expression profiling by array	Drought and salinity are two main abiotic-stresses negatively affecting crop growth and productivity worldwide with largely decreasing crop yields. The understanding of plant responses to stresses in physiology, genetics, and molecular biology will be greatly helpful to improve the tolerance of crops to abiotic-stresses through genetic engineering.To identify the genetic loci that control drought…	6 samples (3 biological replicates for each line) were used in this experiment.	Lin H,Huang X,Chao D	19651988	2008-04-15	Hong-Xuan Lin					Shanghai Institute of Plant Physiology and Ecology			300 Fenglin Road	Shanghai		200032	China
GSE11966	Affymetrix	Expression data from rice embryo,endosperm,root,leaf and seedling	Expression profiling by array	Expression profiles of protein coding genes were characterized using Affymetrix rice genome array to compare with expression profiles of miRNAs.<br><br>Keywords: tissue	Five tissues (embryo, endosperm, leaf and root of 7-day-old seedlings, 10-day-old seedling) were analyzed, each has two biological repeats.	Xue H,Xue L,Zhang J	19103661	2008-07-02	Hongwei Xue	hwxue@sibs.ac.cn				Institute of Plant Physiology and Ecology,Shanghai Institutes of Biological Sciences			300 Fenglin Road	Shanghai		200032	China
GSE12069	Affymetrix	Mycroarray analyses reveal that plant mutagenesis may induce more transcriptomic changes than transgene insertion	Expression profiling by array	Controversy regarding genetically modified (GM) plants and their potential impact on human health contrasts with the tacit acceptance<br>of other plants that were also modified, but not considered as GM products (e.g., varieties raised through conventional breeding such as mutagenesis). What is beyond the phenotype of these improved plants? Should mutagenized plants be treated differently from tr…	Plant Materials<br>Two genetically stable Oryza sativa L. ssp. japonica lines: a gamma-irradiated ricemutant(cv. EstrelaA)and a well characterized transgenic rice line (cv. Bengal) were used as well as controls. The stable mutant was obtained in 1988 by gamma-irradiation, had already gone over 10 generations of self-pollination, and had a mature average height about 45 cm lower than the wild type…	Batista R,Saibo N,Lourenco T,Oliveira MM	18303117	2008-07-10	Rita Maria Batista	rita.batista@insa.min-saude.pt	+351 217519316			Instituto Nacional de Saude Dr. Ricardo Jorge	Food safety and nutrition		Av Padre Cruz	Lisbon		1649-016	Portugal
GSE12097	Affymetrix	antiOsLIC collar chip	Expression profiling by array	30 collars were taken from wild type plants or antiOsLIC transgenic plants respectively. One collar from one plant only. The leaves are just sprout 2-3 cm (about 1-2 days) from the stem. For measuring the genes expression level, Wild type plants were taken as control. The developing collar from both line2 of OsLIC antisense transgenic plants and wild type were harvested at the heading stage. The …	To identify genes differentially expressed between the OsLIC antisense transgenic lines and the wild-type plants.The developing collar from both lines of OsLIC antisense transgenic plants and the wild type was harvested at the heading stage. The chip experiments were performed according to standard protocol from Affymetrix.The overall intensity of all probe sets of each array was scaled to 500 to…	Wang L,Yan H,Chong K	18953406	2008-07-13	Lei Wang	wang.1122@osu.edu	861062836214			Institute of Botany, CAS			Nanxincun 20, Development center 214,Haidian district	Beijing	Beijing	100093	China
GSE14275	Affymetrix	Expression data for heat shock in rice seedlings	Expression profiling by array	In this study, we have analyzed the expression profiles of rice genes under control and heat shock conditions using microarray technology to identify the genes differentially expressed.<br>Keywords: Heat shock	14-day-old light-grown rice seedlings grown under controlled conditions and those subjected to heat shock were used for RNA extraction and hybridization on Affymetrix microarrays. Three technical replicates of each sample were used for microarray analysis. For heat shock treatment, the seedlings were kept in a chamber at 42 degree C. The seedlings kept at 28-30 degree C, served as control (Seedli…	Hu W,Hu G,Han B		2009-01-04	Bin Han	bhan@ncgr.ac.cn				National Center for Gene Research, Chinese Academy of Sciences			500 Cao Bao Road	Shanghai		200233	P.R.China
GSE14403	Affymetrix	Root-specific transcriptional profiling of contrasting rice genotypes in response to salinity stress	Expression profiling by array	Analysis of root gene expression of salt-tolerant genotypes FL478, Pokkali and IR63731, and salt-sensitive genotype IR29 under control and salinity-stressed conditions during vegetative growth. Results provide insight into the genetic basis of salt tolerance in indica rice.<br><br>Keywords: stress response	Seedlings were cultured in sand and irrigated with a nutrient solution for 22 d (salt-treated) and 30 d (control) after germination, respectively. Salinity treatment was applied by adding NaCl and CaCl2 (5:1 molar concentration) in two steps over a period of 3 days (final electrical conductivity: 7.4 dS m-1) to prevent osmotic shock. All plants were harvested on day 30.	Cotsaftis O,Plett D,Johnson AA,Close TJ,Tester M,Baumann U,Walia H,Wilson C		2009-01-13	Ute Baumann	ute.baumann@adelaide.edu.au	++61 8 83037388			University of Adelaide	Australian Centre for Plant Functional Genomics		Hartley Grove	Glen Osmond	SA	5064	Australia
GSE15046	Affymetrix	Transcriptome analysis of gibberellin-signaling mutants in rice	Expression profiling by array	This Series is composed of the following Samples:<br>GSM375647: Taichung 65_shoot_replicate 1<br>GSM375648: Taichung 65_shoot_replicate 2<br>GSM375649: Taichung 65_shoot_replicate 3<br>GSM375765: gid1-3_ shoot_replicate 1<br>GSM375766: gid1-3_ shoot_replicate 2<br>GSM375767: gid1-3_ shoot_replicate 3<br>GSM375769: gid2-1_ shoot_replicate 1<br>GSM375770: gid2-1_ shoot_replicate 2<br>GSM375772: gid…	12 samples were used in this experiment	Sakakibara H,Kamada-Nobusada T,Ueguchi-Tanaka M,Matsuoka M	19369275	2009-02-28	Hitoshi Sakakibara	sakaki@riken.jp	81-45-503-9576	81-45-503-9609		RIKEN	Plant Science Center	Biodynamics Research Team	1-7-22 Suehiro, Tsurumi	Yokohama		230-0045	Japan
GSE15071	Affymetrix	Detection of genomic deletions in rice by genomic DNA hybridization to oligonucleotide microarrays	Genome variation profiling by array	Rice deletion mutants have not been widely used in functional genomics, because the mutated genes are not tagged and therefore, difficult to identify<br>We present a microarray-based approach to identify deleted genomic regions in rice mutants selected from a large collection generated by gamma ray or fast neutron treatment.<br>Our study focuses not only on the utility of this method for forward …	Genomic DNA from 16 rice deletion mutants (induced by treatment of the indica variety IR64 with DEB-treatment, Fast Neutron or gamma ray (GR) exposure) and wildtypes were hybridized to affymetrix-rice oligonucleotide array	Bruce M,Leach J,Mauleon R	19320995	2009-03-03	Ramil Paner Mauleon	r.mauleon@cgiar.org				International Rice Research Institute	Crop Research Informatics Laboratory	Bioinformatics team	IRRI Campus, Pili Drive	Los Banos	Laguna	4031	Philippines
GSE15448	Affymetrix	Glycinebetaine-induced water-stress tolerance in codA-expressing transgenic indica rice	Expression profiling by array	Glycinebetaine-induced water-stress tolerance in codA-expressing transgenic indica rice is associated with up-regulation of several stress responsive genes.<br>Rice (Oryza sativa L.), a non-accumulator of glycinebetaine (GB), is highly susceptible to abiotic stress. Transgenic rice with chloroplast-targeted choline oxidase encoded by the codA gene from Arthrobacter globiformis has been evaluated …	Rice (Oryza sativa L.), transgenic plants expressing codA gene from Arthrobacter globiformis were compared with untransformed plants at seedling level	Giri J,Tyagi AK	19490479	2009-03-30	Akhilesh Kumar Tyagi	akhilesh@genomeindia.org	91-11-24115095	91-11-24115095		University of Delhi South Campus, Benito Juarez Road India	Plant Molecular Biology		Benito Juarez Road	New Delhi	Delhi	110021	India
GSE16265	Affymetrix	SNEP: Simultaneous detection of nucleotide and expression polymorphisms using Affymetrix GeneChip	Expression profiling by array	Nucleotide polymorphisms can potentially influence the hybridization of mRNA to 25-mer oligonucleotides. Because Affymetrix Rice Genome Array was designated mainly for Nipponbare genome of Oryza sativa, the expression level of other varieties could not be estimated correctly. We tried to apply new approaches to estimate expression level by discerning the probe-level differential hybridization.	Nipponbare and 93-11 replicates were analyzed.	Horiuchi Y,Harushima Y,Kurata N	19419536	2009-05-28	Nori Kurata	nkurata@lab.nig.ac.jp	-7763	-7834		National Institute of Genetics		Plant Genetics Lab.	1111 Yata	Mishima		411-8540	Japan
GSE16793	Affymetrix	Comparative transcriptional profiling of rice undergoing infection by X. oryzae pv. oryzae or by X. oryzae pv. oryzicola	Expression profiling by array	RESEARCH SUMMARY Bacterial blight and bacterial leaf streak, two of the most serious diseases of rice, are caused by Xanthomonas oryzae pathovar (pv.) oryzae (Xoo) and X. oryzae pv. oryzicola (Xoc) respectively. Xoo is a vascular pathogen that invades the xylem, whereas Xoc is non-vascular and colonizes the mesophyll apoplast. These distinctive types of infection represent the two most common way…	<br>XOC - time: 2 hai (4-replications)<br>XOC - time: 4 hai (4-replications)<br>XOC - time: 8 hai (4-replications)<br>XOC - time: 24 hai (4-replications)<br>XOC - time: 96 hai (4-replications)<br>XOO - time: 2 hai (4-replications)<br>XOO - time: 4 hai (4-replications)<br>XOO - time: 8 hai (4-replications)<br>XOO - time: 24 hai (4-replications)<br>XOO - time: 96 hai (4-replications)<br>MOCK - time…	Nino-Liu DO		2009-06-24	PLEXdb Curator, Sudhansu Dash					Iowa State University	Virtual Reality Application Center	PLEXdb	1023 Crop Genomes Informatics Lab (Iowa State University)	Ames	IA	50011	USA
GSE17194	Affymetrix	Genome-wide gene expression profiling of rice Indica cultivar Zhongxian 3037 and mutant phoenix (pho) panicle	Expression profiling by array	phoenix (pho) is a naturally occurring rice (Oryza sativa L.) mutant that exhibits stable inflorescence reversion. Genetic analysis showed that it was not a simple mendelian mutant. In order to find the major genes contributed to the formation of pho, microarray experiments were carried out to analyze and compare the transcriptional profiles between pho and wild-type panicles.	We generated gene expression profiles of rice Indica cultivar Zhongxian 3037 and mutant phoenix (pho) by using 57K Affymetrix rice whole genome array.	Xu W,Wang K,Xue Y,Cheng Z		2009-07-20	Wenying Xu	wyxu@genetics.ac.cn				Institute of Genetics and Developmental Biology of the Chinese Academy of Sciences			Datun Road, Chaoyang District	Beijing		100101	China
GSE17245	Affymetrix	Transcriptome analysis of iron and phosphorus interaction in rice seedlings	Expression profiling by array	The antagonistic interaction between iron (Fe) and phosphorus (P) has been noted in the area of plant nutrition. To understand the physiology and molecular mechanisms of this interaction, we studied the growth performance, nutrient concentration, and gene expression profiles of root and shoot segments derived from 10-d-old rice (Oryza sativa) seedlings under four different nutrient conditions: (1…	The GeneChip analysis experiment was designed as a two-factor experiment with four treatments: (1) +P+Fe; (2) -Fe+P; (3) +F-P; (4) -F-P. The experiment included two biological replicates. Each sample represented root and shoot material from five to 10 plants.	Zheng L,Huang F,Narsai R,Wu J,Giraud E,He F,Cheng L,Wang F,Wu P,Whelan J,Shou H	19605549	2009-07-21	Luqing Zheng	zluqing@gmail.com				Colledge of Life Sciences, Zhejiang University			388 Yuhangtanghe Road	Hangzhou		310058	China
GSE18361	Affymetrix	Temporal gene expression analyisis from rice root (cv. Nipponbare) infected with Magnaporthe oryzae strain Guy11	Expression profiling by array	Magnaporthe oryzae causes rice blast, the most devastating foliar fungal disease of cultivated rice. During disease development the fungus simultaneously maintains both biotrophic and necrotrophic growth corresponding to a hemi-biotrophic life style. The ability of M. oryzae to also colonize roots and subsequently develop blast symptoms on aerial tissue has been recognized. The fungal root infect…	We investigated global transcriptome response overtime of Mock- and M. oryzae inoculated rice root tissue in vitro. Two independant replicates were perfomed for each treatments and samples were collected at 2, 4 and 6 days post-inoculation.	Marcel S,Sawers R,Oakeley E,Angliker H,Paszkowski U		2009-10-01	Sylvain Marcel					University of Lausanne	Department of Plant Molecular Biology	Grass Arbuscular Mycorrhiza Group	Campus Dorigny	Lausanne	VD	1015	Switzerland
E-MEXP-1766	Affymetrix	Transcript abundance profiles were examined over the first 24 hours of germination in rice grown under aerobic conditions	Expression profiling by array	Experiment with 15 hybridizations, using 15 samples of species [Oryza sativa], using 15 arrays of array design [Affymetrix GeneChip Rice Genome Array [Rice]], producing 15 raw data files and 15 transformed and/or normalized data files.	co expression , time series , development or differentiation , growth condition , replicate			2008-10-30	Reena Narsai	narsar01@student.uwa.edu.au	6488 4434			The University of Western Australia		ARC Centre of Excellence in Plant Energy Biology	M316, Crawley 6009	Perth	Western Australia	6009	Australia
E-MEXP-2267	Affymetrix	Transcription profiling time course of rice germination under anaerobic conditions, aerobic to anaerobic switch and anaerobic to aerobic switch	Expression profiling by array	Experiment with 36 hybridizations, using 36 samples of species [Oryza sativa], using 36 arrays of array design [Affymetrix GeneChip Rice Genome Array [Rice]], producing 36 raw data files and 36 transformed and/or normalized data files.	co expression , time series , development or differentiation , growth condition , replicate			2009-07-23	Reena Narsai	narsar01@student.uwa.edu.au	6488 4434			The University of Western Australia		ARC Centre of Excellence in Plant Energy Biology	M316, Crawley 6009	Perth	Western Australia	6009	Australia
OS4	Affymetrix	Resistance gene-dependent responses in rice to the bacterial blight pathogen Xanthomonas oryzae pv. oryzae	Expression profiling by array	TITLE: Transcriptional profiling of Rgene-mediated responses in rice<br><br>PROJECT DESCRIPTION: The dominant gene Xa7 and the recessive gene xa5 of rice confer resistance to several races of the bacterial blight pathogen Xanthomonas oryzae pv. oryzae (Xoo). To reveal the modes of action and the defense responses these genes initiate, we decided to obtain the global transcriptional profiles of th…				2008-03-21	David O Nino-Liu	david.o.nino-liu@monsanto.com				Iowa State University	Plant Pathology Department
GSE8216	Affymetrix	Transcriptional profiling of Cellulase induced hypersensitive reaction like response in rice	Expression profiling by array	Cellulase, a Type II secretion system secreted protein of Xanthomonas oryzae pv. oryzae (Xoo; the casual of bacterial leaf blight of rice) is a potent inducer of rice defense responses such as hypersensitive response like reactions (HR), callose depositions, cell death associated with nuclear fragmentations and impart functional resistance against further Xoo inoculation<br>In order to understand…	Leaves of 20 days old green house grown susceptible rice cultivar (Taichung Native-1; TN-1) were infiltrated with either 30-40 ul of purified Xoo cellulase (5 ug/ml) or with buffer (10mM potassium phosphate buffer pH 6.0) alone (as described in Jha et al. 2007; MPMI vol 20, pp 31-40). The plants were shifted to a growth chamber (28oC; 80% relative humidity; 12/12h light/dark cycle) 48 hours befor…	Jha G,Patel HK,Ramesh P,Sonti RV		2007-06-21	Ramesh V. Sonti	sonti@ccmb.res.in				Centre for cellular and molecular biology (CCMB)	Plant Microbe Interactions		Uppal Road	Hyderabad	Andhra Pradesh	500007	India
GSE14647	Affymetrix	Gene expression in leaf blades of the rice Os-LBD37 overexpressor line RK16331-13	Expression profiling by array	The 5th and 6th leaf blades of the rice Os-LBD37 overexpressor line RK16331-13 and the empty vector control line FOX3 were examined. LBD37 belongs to the plant- specific LOB- (Lateral Organ Boundary) domain family proteins first characterized in Arabidopsis. Results point towards an involvement of the rice LBD37 (OsLBD37) ortholog of Arabidopsis in nitrogen metabolism- and senescence- related pro…	Hygromycin- resistant rice Os-LBD37 overexpressor and empty vector control plants were grown in hydroponic culture system. The sampling date of the leaf blades of RK16331-13 LBD37 overexpressor plants and the empty vector control was determined according to the emergence of the 8th leaf blade. <br>Three independent hybridizations were performed for line RK16331-13 and the empty vector control lin…			2009-01-29	Miyako Kusano	mkusano005@psc.riken.jp	-9909	-9956		RIKEN, PSC	Metabolomics research group	Metabolome analysis research team	1-7-22, Suehiro, Tsurumi	Yokohama	Kanagawa	230-0045	Japan
GSE17169	Affymetrix	bulked RILs with high and low grain number per panicle derived from 2 cultivars at panicle primordia stage	Expression profiling by array	Whole genome transcriptome profiling of bulked RILs with high and low grain number per panicle derived from 2 cultivars at panicle primordia stage<br><br>The aim of this study was to identify candidate genes responsible for grain number per panicle by combining QTLs analysis with expression analysis. Microarray analysis of RNA extracted from the panicle primordia showed 20 differentially expresse…	RNA from the stage '0' panicle primordia of 10 RILs with high grain number and 10 with low grain number were bulked and analysed in two different biological replications (A and B) making total four samples	Deshmukh RK,Singh A,Jain N,Gacche RN,Singh AK,gaikwad K,Sharma TR,Mohapatra T,Singh NK		2009-07-17	Rupesh Kailasrao Deshmukh	rupdeshmukh@rediffmail.com	9968886957			National Research Center on Plant Biotechnology	Rice Genome Laboratory	Rice Functional Genomics	Libraryavenue, PUSA	New Delhi	Delhi	110012	india
GSE19024	Affymetrix	Dissecting the developmental transcriptomes of rice	Expression profiling by array	Transcriptional programs are important for the development of complex eukaryotic organisms. Suites of genes expressed with temporal and spatial controls by regulatory networks in response to environmental cues are the cornerstone for achieving the specification of morphology and physiology of the tissue or organ systems. Thus, an important issue of developmental biology is to define the subsets o…	To dissect the developmental transcriptomes of rice, a total of 39 tissues covering the entire tissue culture process and life cycle were sampled from two indica varieties Minghui 63 and Zhenshan 97. And the Affymetrix Genechip rice Genome Array was used to investigate their dynamic transcriptomes. Two independent biological replicates were sampled from most tissues, except two seedling and three…	Wang L,Xie W,Chen Y,Tang W,Yang J,Ye R,Liu L,Xu C,Lin Y,Xiao J,Zhang Q	20003165	2009-11-13	Weibo Xie				http://www.ncpgr.cn	Huazhong Agricultural University	College of Life Science and Technology	National Key Laboratory of Crop Genetic Improvement	Luoshi Road	Wuhan	Hubei	470070	China
GSE19239	Affymetrix	Transgenic rice line carrying the maize resistance gene Rxo1 to Xanthomonas oryzae pv. oryzicola	Expression profiling by array	Genome-wide gene responses in a transgenic rice line carrying the maize resistance gene Rxo1 to the rice bacterial streak pathogen, Xanthomonas oryzae pv. oryzicola<br>Non-host resistance in rice to its bacterial pathogen, Xanthomonas oryzae pv. oryzicola (Xoc), mediated by a maize NBS-LRR type R gene, Rxo1 shows a typical hypersensitive reaction (HR) phenotype, but the molecular mechanism(s) und…	All inoculated flag leaves from three plants of 9804-Rxo1 and 9804 were collected two days post-inoculation (dpi), and the flag leaves from three non-inoculated check plants of 9804-Rxo1 and 9804 were also sampled at the same time point as control. The flag leaves from non-inoculated check plants of 9804 were sampled at the same time point as control: 9804-Rxo1 (3-replications), XOC - time: 2 dpi…	Zhou Y,Xu M,Zhao M,Xie X,Zhu L,Fu B,Li Z		2009-12-01	Meirong Xu					Chinese academy of agricultural sciences	Institute of Crop Sciences	rice molecular genetics and molecular breeding	12 South Zhong-Guan-Cun St.	Beijing	Beijing	100081	China
E-MEXP-2506	Affymetrix	Transcription profiling of rice plants grown in different light and temperature cycles	Expression profiling by array	Experiment with 78 hybridizations, using 78 samples of species [Oryza sativa], using 78 arrays of array design [Affymetrix GeneChip Rice Genome Array [Rice]], producing 78 raw data files and 6 transformed and/or normalized data files.	co expression ,?transcript identification ,?growth condition			2009-12-18	Sergei Filichkin	filichks@onid.orst.edu	541-737-5269	541-737-3573		Oregon State University	Botany and Plant Pathology			Corvallis	Oregon	97331-8530	USA
GSE18930	Affymetrix	Microarray data from aerial tissue of submergence tolerant M202(Sub1) and intolerant M202	Expression profiling by array	An ERF transcription factor, Submergence-1A (Sub1A), dramatically enhances the tolerance to prolonged submergence in rice. For instance, rice accessions which lack Sub1A (e.g. M202) die within 7-10 d of complete submergence. By contrast, genotypes which posses Sub1A (e.g. M202(Sub1)) can endure submergence stress for 14 d. In this study, the two near isogenic lines with and without Sub1A were sub…	Aerial tissue of 14-d-old plants which were submerged for 24 h were subjected to RNA extraction and hybridization on Affymetrix microarrays. Non-submerged plants were used as control. Two independent biological replicates were analyzed for each treatment/genotype.	Fukao T,Bailey-Serres J		2009-11-06	Takeshi Fukao	fukao@ucr.edu				University of California, Riverside			Department of Botany and Plant Sciences	Riverside	CA	92521	USA
GSE15912	Affymetrix	Whole genome transcriptome profiling of Pusa 1266 and Pusa Basmati 1 in panicle primordia stage	Expression profiling by array	The aim of this study was to identify candidate genes responsible for grain number per panicle between a pair of rice varieties (Pusa 1266 and Pusa Basmati 1) by combining QTL analysis with expression analysis. Microarray analysis of RNA extracted from the panicle primordia showed 2741 differentially expressed genes. The differentially expressed genes were shortened to 18 on the basis of their oc…	RNA from the stage '0' panicle primordia of Pusa 1266 and Pusa Basmati 1 were analysed in two different biological replications (A and B) making total four samples	Deshmukh RK,Singh A,Jain N,Singh AK,Gaikwad K,Sharma TR,Mohapatra T,Singh NK	20376514	2009-04-30	Rupesh Kailasrao Deshmukh	rupdeshmukh@rediffmail.com	9968886957			National Research Center on Plant Biotechnology	Rice Genome Laboratory	Rice Functional Genomics	Libraryavenue, PUSA	New Delhi	Delhi	110012	india
GSE16108	Affymetrix	Transcription profiling of parental lines and bulked salt sensitive and salt tolerant RILs derived from 2 rice varieties	Expression profiling by array	The aim of this study was to minimize the number of candidate genes responsible for salt tolerance between a pair of rice varieties (CSR27 and MI48) with contrasting level of salt tolerance by bulked segregant analysis of their recombinant inbred lines. Microarray analysis of RNA extracted from the tolerant and susceptible parents without and with stress showed 798 and 2407 differentially express…	RNA from CSR27, MI48, tolerant bulk and susceptible bulk grown under control and salt stress conditions were analysed in two different biological replications (A and B) making total sixteen samples	Pandit A,Bal S,Guatum RK,Rai V,Singh R,Sharma PC,Singh AK,Gaikwad K,Sharma TR,Mohapatra T,Singh NK		2009-05-14	Awadhesh Pandit	awadheshpandit@gmail.com				NRC ON PLANT BIOTECHNOLOGY		RICE GENOME LAB	LBS BUILDING	NEW DELHI	DELHI	110012	INDIA
GSE16341	Affymetrix	A simple optimization can improve the performance of single feature polymorphism detection by Affymetrix expression array: Transcript and Genome Hybridizations	Expression profiling by array<br>Genome variation profiling by array	The publicly available genome sequence information of two rice strains, japonica cultivar Nipponbare and indica cultivar 93-11, opens a great opportunity for investigation of performances DNA genotyping by high-density oligonucleotide arrays. Here, we compare single feature polymorphism (SFP) detection performances between whole genome hybridization and transcript hybridization using Affymetrix R…	Total RNA from 3-4 week shoots and genomic DNA both Nipponbare and 93-11 were analyzed.	Horiuchi Y,Harushima Y,Kurata N	20482895	2009-05-29	Nori Kurata	nkurata@lab.nig.ac.jp	-7763	-7834		National Institute of Genetics		Plant Genetics Lab.	1111 Yata	Mishima		411-8540	Japan
GSE20522	Affymetrix	Genome-wide gene expression of rice cultivar Gui-630 (Indica) X Taiwanjing (Japonica) and mutant lemmata (lem) panicle	Expression profiling by array	The lem mutant was discovered in a doubled haploid (DH) line derived from the F1 of Gui-630 (Indica)xTaiwanjing (Japonica) by anther culture. The lem mutant did not affect other traits but caused all other floral organs (including palea, lodicule, stamen and carpel) to homeotically transform into lemma or lemma-like structures and caused floral meristem to be indeterminate, thus resulting in the …	We generate gene expression profiles of rice cultivar Gui-630 (indica)x Taiwanjing (japonica) and mutant lemmata by using 57K Affymetrix rice whole genome array.	Xu W,Xing Z,Duan Y,Xue Y,Wu W		2010-02-24	Wenying Xu	wyxu@genetics.ac.cn				Institute of Genetics and Developmental Biology of the Chinese Academy of Sciences			Datun Road, Chaoyang District	Beijing		100101	China
E-MEXP-2311	Affymetrix	Transcription profiling of rice dwarf mutant Fukei71	Expression profiling by array	Microarray analysis was used to identify candidate genes involved in the formation of hydroxycinnamoyl-arabinoxylan (AX) and secondary cell walls in rice. Gene expression in the internode pith parenchyma of Fukei71 (F71), the rice dwarf mutant that accumulates large amounts of hydroxycinnamoyl-AX in its pith parenchyma cells, was compared with the gene expression in wild-type pith parenchyma cell…	transcription profiling by array, cell type comparison, co-expression, normalization testing			2010-01-01	Yoshimi Nakano	ynakano@psc.riken.jp	-10043			RIKEN			Plant Science Center, 1-7-22 Suehiro-cho Tsurumi-ku		Yokohama	230-0045	Japan
GSE13988	Affymetrix	Rice expression atlas (1): Anther development	Expression profiling by array	Gene expression throughout the reproductive process in rice (Oryza sativa) beginning with primordia development through pollination/fertilization to zygote formation was analyzed. We analyzed 25 stages/organs of rice reproductive development including early microsporogenesis stages with 57,381 probe sets, and identified around 26,000 expressed probe sets in each stage. Fine dissection of 25 repro…	Anther development of rice from hypodermal archesporial cells formation to tri-cellular mature pollens were divided into eight stages.<br>Three or four biological replicates at each stage were analyzed with Affymetrix Rice Genome Array, and total number of samples in this series is 26.	Fujita M,Horiuchi Y,Ueda Y,Mizuta Y,Kubo T,Yano K,Yamaki S,Tsuda K,Niihama M,Kato H,Kikuchi S,Mochizuki T,Tsutsumi N,Kurata N	21062870	2008-12-16	Nori Kurata	nkurata@lab.nig.ac.jp	-7763	-7834		National Institute of Genetics		Plant genetics Lab.	1111 Yata	Mishima	Shizuoka	411-8540	Japan
GSE14298	Affymetrix	Rice expression atlas (2): Pollination - Fertilization	Expression profiling by array	Gene expression throughout the reproductive process in rice (Oryza sativa) beginning with primordia development through pollination/fertilization to zygote formation was analyzed. We analyzed 25 stages/organs of rice reproductive development including early microsporogenesis stages with 57,381 probe sets, and identified around 26,000 expressed probe sets in each stage. Fine dissection of 25 repro…	Pollinating pistils were collected according to time after pollination. Unpollinatted pistils and pistils 5 min after pollination were separated into stigmas and ovaries.<br>Two or three biological replicates at each stage were analyzed with Affymetrix Rice Genome Array, and total number of samples in this series is 20.<br>Unpollinated samples were references in this series.	Fujita M,Horiuchi Y,Ueda Y,Mizuta Y,Kubo T,Yano K,Yamaki S,Tsuda K,Niihama M,Kato H,Kikuchi S,Mochizuki T,Tsutsumi N,Kurata N	21062870	2009-01-06	Nori Kurata	nkurata@lab.nig.ac.jp	-7763	-7834		National Institute of Genetics		Plant genetics Lab.	1111 Yata	Mishima	Shizuoka	411-8540	Japan
GSE14299	Affymetrix	Rice expression atlas (3): Early embryogenesis	Expression profiling by array	Gene expression throughout the reproductive process in rice (Oryza sativa) beginning with primordia development through pollination/fertilization to zygote formation was analyzed. We analyzed 25 stages/organs of rice reproductive development including early microsporogenesis stages with 57,381 probe sets, and identified around 26,000 expressed probe sets in each stage. Fine dissection of 25 repro…	0-4 DAP embryosacs were collected, and dissected into bottom 1/4 part (contains embryo) and remaining top 3/4 part (mainly endosperm).<br>Two or three biological replicates for each tissue-stage were analyzed with Affymetrix Rice Genome Array, and total number of samples in this series is 27.<br>Unpollinated embryo and ovary samples were references in this series.	Fujita M,Horiuchi Y,Ueda Y,Mizuta Y,Kubo T,Yano K,Yamaki S,Tsuda K,Niihama M,Kato H,Kikuchi S,Mochizuki T,Tsutsumi N,Kurata N	21062870	2009-01-06	Nori Kurata	nkurata@lab.nig.ac.jp	-7763	-7834		National Institute of Genetics		Plant genetics Lab.	1111 Yata	Mishima	Shizuoka	411-8540	Japan
GSE14300	Affymetrix	Rice expression atlas (4): Vegetative tissues	Expression profiling by array	Gene expression throughout the reproductive process in rice (Oryza sativa) beginning with primordia development through pollination/fertilization to zygote formation was analyzed. We analyzed 25 stages/organs of rice reproductive development including early microsporogenesis stages with 57,381 probe sets, and identified around 26,000 expressed probe sets in each stage. Fine dissection of 25 repro…	Regenerating calli on agar plate, young leaves and roots grown in a green house, shoots grown in growth chamber were collected as references of reproductive samples.<br>Three or four biological replicates at each stage were analyzed with Affymetrix Rice Genome Array, and total number of samples in this series is 25.	Fujita M,Horiuchi Y,Ueda Y,Mizuta Y,Kubo T,Yano K,Yamaki S,Tsuda K,Niihama M,Kato H,Kikuchi S,Mochizuki T,Tsutsumi N,Kurata N	21062870	2009-01-06	Nori Kurata	nkurata@lab.nig.ac.jp	-7763	-7834		National Institute of Genetics		Plant genetics Lab.	1111 Yata	Mishima	Shizuoka	411-8540	Japan
GSE14692	Affymetrix	Temporal regulatory role of miR156 during leaf ontogenesis	Expression profiling by array	Analysis of different leaves from transgenic plants over expressing microRNA miR156. Time-dependent gene expression is essential for developmental timing control. MiR156 was characterized as a time-dependent expressed microRNA during leaf development. The level of miR156 is positive correlated to developmental time during leaf growth. We used microarray to identify genes regulated by miR156 in a …	To identify the temporal regulation role of miR156 in different leaves, all leaves in the main tiller were collected separately from Md/Mh (miR156 over expressed lines) and wild type (WT) plants. The level of miR156 were checked in these samples, then three biological repeats were selected and these RNA samples of the oldest (L1) and youngest leaf (L4 or L5) were applied for microarray hybridizat…	Xie K,Hou X,Xiong L		2009-02-03	Kabin Xie	xiekabin@webmail.hzau.edu.cn	-87281657	-87297033	http://www.ncpgr.cn/	Huazhong Agriculture University	National Key Laboratory of Crop Genetic Improvement	National Center of Plant Gene Research (Wuhan)	Shizi Shan Street	Wuhan	Hubei	430070	China
GSE19844	Affymetrix	affy_xoo_rice-Transcriptomics-based identification of Xoo strain BAI3 Talc targets in rice	Expression profiling by array	affy_xoo_rice - affy_xoo_rice - The Bacterial Leaf Blight disease of rice is due to Xanthomonas oryzae pv. oryzae. As for many pathogenic bacteria, it relies on a type 3 secretion system that is devoted to the injection of type 3 effectors into the eukaryotic host cell. These proteins are meant to suppress host basal defense responses and/or mimic some host regulatory function promoting bacterial…	9 arrays - rice	Saez-Vasquez J,Balzergue S,Szurek B,Martin-Magniette ML		2010-01-12	sandrine balzergue					INRA		URGV	2 rue gaston cr??mieux	evry		91000	France
GSE22788	Affymetrix	Rice leaf transcriptome from 6 week old plants	Expression profiling by array	Three biological replicates from the leaves of rice genotype Kitaake were obtained for transcriptome analyses. This is part of a study comparing expression and protein levels.	Three replicates from plants growing at the same time in greenhouse conditions	Walia H,Ronald P		2010-07-07	Harkamal Walia					University of Nebraska			Agronomy and Horticulture	Lincoln	NE	68583	USA
GSE24048	Affymetrix	Expression data from field droughted rice plants	Expression profiling by array	This study aims to provide a transcriptomics dataset for field grown rice plants subjected to mild drought concentrating on the two parents of a mapping population, Bala and Azucena. Plants were grown in 1.2 m2 plots under flooded conditions in Wuhan, China being sown on 2nd June 2007. Starting at 59 days after sowing, drought was imposed by withholding water, while a set of control plots had con…	Two rice cultivars, Bala and Azucena, were grown in 1.2 m2 plots under flooded conditions in Wuhan, China being sown on 2nd June 2007. Starting at 59 days after sowing, drought was imposed by withholding water, while a set of control plots had continued flooding conditions. At 2 pm on the 83rd day after sowing (after 24 days of drought) the second youngest fully expanded leaf was taken off three …	Price AH,Jones HG,Norton GJ,Huang S,Xiong L		2010-09-09	Gareth Norton	g.norton@abdn.ac.uk				University of Aberdeen			Crucikshank building	Aberdeen		AB24 3UU	United Kingdom
GSE24228	Affymetrix	Identification of Rhizome-Specific Genes by Genome-wide Differential Expression Analysis in Oryza longistaminata	Expression profiling by array	The Oryza longistaminata is a perennial wild rice species with AA genome, which characterized by the presence of rhizomatous stem. The rhizomatousness trait in rice was previously identified quantitatively controlled by many genes, but the molecular mechanism related to the rhizome initiation and elongation is still unknown. In this study, the specific gene expression patterns across five tissues…	In this study, the specific gene expression patterns across five tissues including rhizome tip (RT, distal 1 cm of the young rhizome), rhizome internodes (RI), shoot tip (ST, distal 5 mm of the tiller after removing all leaves), shoot internodes (SI) and young leaf (YL) in O. longistaminata, especially in the rhizome were characterized by using the Affymetrix rice microarray platform.	Hu F,Wang D,Zhao X,Zhang T,Sun H,Zhu L,Zhang F,Li L,Li Q,Tao D,Fu B,Li Z		2010-09-20	ting zhang					Chinese Acadamy of agricultural science			zhongguancun south street 12	beijing	beijing	100081	China
GSE25073	Affymetrix	Expression data from rice seedlings of wild type and the CHR729 mutant	Expression profiling by array	In order to study the function of CHR729 in rice, the T-DNA insertion mutant of CHR729 was obtained and analysed.	Total RNAs were extracted from 11-day-old seedlings of both wild type (Hwayoung) and CHR729 mutant plants. Affymetrix GeneChip?? Rice Genome Array hybridization was performed with three biological replicates. Data was analyzed with SAM Excel add-in and in-house perl scripts. Results showed that 254 genes are up-regulated, and 345 genes are down-regulated (with q ?€? value at 5%).	Hu YF,Liu DN,Zhou DX		2010-11-01	yongfeng hu	feng2602@sina.com				IBP			univercite paris-sud Bat 630	paris		91400	France
GSE25206	Affymetrix	Transcriptomic shifts in rice roots in response to Cr (VI) stress	Expression profiling by array	Detailed analysis of genome-wide transcriptome profiling in rice root is reported here, following Cr-plant interaction. Such studies are important for the identification of genes responsible for tolerance, accumulation and defense response in plants with respect to Cr stress. Rice root metabolome analysis was also carried out to relate differential transcriptome data to biological processes affec…	The rice variety IR-64 was germinated and allowed to grow for 5 d at 37 oC and then transferred to Hewitt solution for growth. After 10 d of growth, seedlings of uniform size and growth were treated with 100 uM of Cr (VI), As (V), Cd, and Pb under standard physiological conditions of 16 h light (115 umol m?2 s?1) and 8 h dark photoperiod at 25 ?? 2C for 24 h. Total RNA was extracted from the trea…	Dubey S,Misra P,Dwivedi S,Chatterjee S,Bag SK,Mantri S,Asif MH,Rai A,Kumar S,Shri M,Tripathi P,Tripathi RD,Trivedi PK,Chakrabarty D,Tuli R		2010-11-08	Debasis Chakrabarty	debasis1972@rediffmail.com				NBRI			Rana Pratap Marg	Lucknow		226001	India
GSE25693	Affymetrix	Comparsion of gene expression profile in polaris (pola) mutant lines and its POLARIS (POLA) wild-type at meiotic and ripening stages	Expression profiling by array	To assess the role of POLA in relation to ovule development, embryogenesis and endosperm development, we analyzed gene expression profiles by using microarray. Compared to the wild-type plants, several groups of transcription factors in the pola mutant plants and POLA RNAi lines showed up- or down-regulation at meiotic stage and ripening stages of floral development. Specifically, we confirmed si…	To perform microarray analysis, the samples were pooled by 20 panicles from 10 individual plants at meiotic and ripening stage. For meiotic stage RNA sample, panicle of pola mutant were prepared at early to late meiotic stage, and panicle of POLA RNAi line(T2) were prepared at ten to fifteen days after pollination stage for ripening stage RNA sample.	Dong Sun L,Li Juan C,Cheng Yun L,Yong Sheng L,Xue Lin T,Bao-Rong L,Juan L,Shu Xian G,Sang Gu K,Hak Soo S,You Yong Z		2010-11-29	LI JUAN	chenlijuan@hotmail.com				Yunnan Agricultural University	Rice Research Institute		Black Dragon Pool	Kunming	Yunnan	650201	China
GSE26280	Affymetrix	Genome-wide temporal-spatial gene expression profiling of drought responsiveness in rice	Expression profiling by array	Rice is highly sensitive to drought, and the effect of drought may vary with the different genotypes and development stages. Genome-wide gene expression profiling was used as the initial point to dissect molecular genetic mechanism of this complex trait and provide valuable information for the improvement of drought tolerance in rice. Affymetrix rice genome array containing 48,564 japonica and 1,…	In this study, the gene expression patterns across six tissues including leaves and roots at tillering stage and panicle elongation stage, leaves and young panicle at booting stage ( TL: leaves at tillering stage; TR: roots at tillering stage; PL: leaves at panicle elongation stage; PR: roots at panicle elongation stage; BP: young panicle at booting stage; BL: leaves at booting stage) were charac…	Wang D,Pan Y,Zhao X,Zhu L,Zhang L,Fu B,Li Z		2010-12-22	pan yajiao	panyajiao@yahoo.com.cn				The chinese academy of agriculture sciences			Zhongguancun South Street No.12	Beijing		100081	China
GSE26387	Affymetrix	Methanol is an endogenous elicitor molecule upon senescence of detached rice leaves	Expression profiling by array	During senescence of detached rice leaves, tryptophan (Trp) and Trp-derived secondary metabolites such as serotonin and 4-coumaroylserotonin accumulated in concert with methanol (MeOH) production. This senescence-induced MeOH induction was closely associated with levels of pectin methylesterase (PME)1 mRNA and PME enzyme activity. Exogenous challenge of detached rice leaves with 1% MeOH accelerat…	Total RNAs were extracted from the detached rice leaves with 1% MeOH or distilled water for 1 d, and gene expression was compared between the two groups with two replicates. DW, detached leaves in distilled water for 1 day; MeOH (2-replications), methanol treated detached leaves at the same time point as control. 2 sets of separately normalized data; DW-MeOH(1) and MeOH(2).	Kang K,Park S,Natsagdorj U,Kim YS,Back K		2011-01-02	Young Soon Kim	youngskim@chonnam.ac.kr	-951			Chonnam National University	Bioenergy Research Center		300 Youngbong-dong	Gwangju		500-757	South Korea
E-MEXP-2401	Affymetrix	Transcription profiling of Oryza sativa subtypes Cultivar Nagina-22 (N22) and IR64 subtypes under normal and drougth conditions	Expression profiling by array	Comparative analysis of Drought responsive transcriptome between Indica rice genotypes with contrasting drought tolerance	High quality RNA was extracted from the whole seedlings (Combined root and leaf samples) using TRI Reagent (Ambion, Inc. USA) and pooled from 12 independent stressed and non-stressed plant samples separately, and treated with DNase-I (QIAGEN GmbH, Germany). Subsequently, RNA cleanup was carried out using RNeasy Plant Mini Kit (QIAGEN GmbH, Germany) and 5 ug of total RNA from each sample in tripli…			2010-10-09	Sangram K. Lenka	keshari2u@gmail.com	91-011-25843554	91-11-25843984		Indian Agricultural Research Institute			National Research Centre on Plant Biotechnology, LBS Building, Lab no-221	New Delhi	Delhi	110012	India
E-MTAB-275	Affymetrix	Transcription profiling by array of rice plants grown in differnent light and temperature conditions	Expression profiling by array	Rice diurnal-circadian time course LDHH	Rice (Oryza sativa, ssp. Indica, cv. 93-11) plants were grown in a Conviron PGR 15 growth chamber using precise control of temperature, light, and humidity.			2010-07-18	Sergei Filichkin	filichks@onid.orst.edu	541-737-5269	541-737-3573		Oregon State University	Botany and Plant Pathology			Corvallis	Oregon	97331-8530	USA
GSE4645	Agilent22K	The function of CEBiP in the chitin elicitor signaling in rice cells	Expression profiling by array	To see the function of CEBiP in the chitin elicitor signaling in rice cells, a plasmid for the gene-specific knock-down by RNA interference (RNAi) was constructed by using a sequence for the 3'-terminal region of CEBiP and transformed into the rice cells by using Rhizobium radiobacter (Agrobacterium tumefaciens). chitinoligomer was added (or not added) to the medium. <br>For the control of them, …	We compared chitinoligomer treated rice cells with non treated on a same plate. <br>Dye-swaps was done for transfomed or non transformed rice cells individually.	Kaku H,Yoko N,Ishii-Minami N,Akimoto-Tomiyama C,Minami E,Shibuya N	16829581	2006-04-10	Chiharu Akimoto-Tomiyama	akimotoc@nias.affrc.go.jp				NIAS			2-1-2 kannonndai	tsukuba		305-8602	Japan
GSE5906	Agilent22K	Bacterial lipopolysaccharides induce defense responses associated with Programmed cell death in rice cell	Expression profiling by array	PAMP (Pathogen-Associated Molecular Pattern) recognition plays an important role in innate immune responses both in plants and animals. Lipopolysaccharides (LPS) of gram-negative bacteria are a typical PAMP molecule and have been reported to induce defense-related responses such as suppression of hypersensitive responses, defense gene espression and systemic resistance in plant. However the detai…	1. LPS treatment (WT), 2. LPS treatment (WT) color-swap, 3. N-acetylchitooctaose treatment (WT), 4. N-acetylchitooctaose treatment (WT) color-swap		17018557	2006-09-25	Hanae Kaku	kaku@isc.meiji.ac.jp	-8702	-8702		Meiji University	Life Sciences		1-1-1, Higashi-Mita, Tama-ku	Kawasaki	Kanagawa	214-8571	Japan
GSE6124	Agilent22K	Comparative gene expression analysis between virus-susceptible and -resistant rice lines (TW16-4 and -69)	Expression profiling by array	Near-isogenic lines TW16-4 and TW16-69 were developed from the cross between TN1 (recurrent parent susceptible to rice tungro spherical virus (RTSV)) and Utri Merah (donor parent resistant to RTSV). TW16-4 is susceptible to RTSV, whereas TW16-69 is resistant to RTSV. <br>In order to identify genes which are constitutively differentially expressed between TW16-4 and TW16-69, the gene expression in…	Total RNA was isolated from 14-day old plants of TW16-4 and TW16-69 at three different conditions (healthy, GLH-inoculated, and RTSV-inoculated). The levels of gene expression in the two lines of the same condition were compared by microarray. Each experiment was repeated twice.	Satoh K,DeLeon T,Kwak D		2006-10-25	IL-RYONG CHOI	ichoi@cgiar.org				International Rice Research Institute			DAPO Box 7777	Metro Manila		0	Philippines
GSE6125	Agilent22K	Comparative gene expression analysis between virus-susceptible and -resistant rice lines (TW16-1263 and -1029)	Expression profiling by array	Near-isogenic lines TW16-1263 and TW16-1029 were developed from the cross between TN1 (recurrent parent susceptible to rice tungro spherical virus (RTSV)) and Utri Merah (donor parent resistant to RTSV). TW16-1263 is susceptible to RTSV, whereas TW16-1029 is resistant to RTSV. In order to identify genes which are constitutively differentially expressed between TW16-1263 and TW16-1029, the gene ex…	Total RNA was isolated from 14-day old plants of TW16-1263 and TW16-1029 at three different conditions (healthy, GLH-inoculated, and RTSV-inoculated). The levels of gene expression in the two lines of the same condition were compared by microarray. Each experiment was repeated twice.	Satoh K,DeLeon T,Kwak D		2006-10-25	IL-RYONG CHOI	ichoi@cgiar.org				International Rice Research Institute			DAPO Box 7777	Metro Manila		0	Philippines
GSE6126	Agilent22K	Comparative gene expression analysis between virus-susceptible and -resistant rice lines (NIL37 and NIL22)	Expression profiling by array	Near-isogenic lines NIL37 and NIL22 were developed from the cross between Ilpum (recurrent parent susceptible to rice stripe virus (RSV)) and Shinkwang (donor parent resistant to RSV). NIL37 is susceptible to RSV, whereas NIL22 is resistant to RSV. In order to identify genes which are constitutively differentially expressed between NIL37 and NIL22, the gene expression in the two lines were compar…	Total RNA was isolated from 14-day old plants of NIL37 and NIL22 at two different conditions (healthy and RSV-inoculated). The levels of gene expression in the two lines of the same condition were compared by microarray. Each experiment was repeated twice.	Satoh K,Kwak D,Lee B		2006-10-25	IL-RYONG CHOI	ichoi@cgiar.org				International Rice Research Institute			DAPO Box 7777	Metro Manila		0	Philippines
GSE6244	Agilent22K	Transcriptional profiling of indica rice cultivar IET8585 (Ajaya) infected with bacterial leaf blight pathogen (Xoo)	Expression profiling by array	An indica rice cultivar IET8585 (Ajaya), resists diverse races of the Xanthomonas oryzae pv oryzae (Xoo) pathogen attack, and is often cultivated as bacterial leaf blight (blb) resistant check in India. Earlier we reported a recessive blb resistance gene mapped to the long arm of chromosome 5 in IET8585. To further understand the mechanism of recessive and durable resistance response, two indica …	We used Agilent rice gene chips (G4138A) to investigate the transcript level changes in rice leaf tissues during bacterial pathogen infection. We used two contrasting rice genotypes (IET8585 (Ajaya) blb resistant IR24 blb susceptible) differing in bacterial disease response. Plants were grown growth chambers and inoculated with bacterial pathogen on 18th DAS. Leaf sampling was done in both un-ino…	Kottapalli K,Rakwal R,Satoh K,Kikuchi S	17870590	2006-11-08	Kameswara Rao Kottapalli	Kottapallisri@gmail.com				USDA-ARS Lubbock &amp; Texas Tech University	Plant &amp; Soil Science	Payton Lab	3810 4th Street	Lubbock	Texas	79415	USA
GSE6362	Agilent22K	Transcriptional profiling of indica rice cultivar FR13A under submergence treatment.	Expression profiling by array	An indica rice cultivar FR13A, is widely grown as submergence tolerant variety and can withstand submergence up to two weeks. The tolerance is governed by a major QTL on chromosome 9 and represented as sub1. Recently the gene for sub1 has been mapped and cloned. However, the trait is governed by several QTLs and not by a single gene. To understand the mechanism of submergence tolerance we selecte…	We used Agilent rice gene chips (G4138A) to investigate the transcript level changes in rice leaf tissues during submergence treatment. We used two contrasting rice genotypes (FR13A tolerant and IR24 susceptible) differing in submergence response. Plants were grown in growth chambers and treated by submerging the plants in transparent polythene bags on14th DAS. Leaf sampling was done in both cons…	Kottapalli KR,Satoh K,Rakwal R,Shibato J,Doi K,Nagata T,Kikuchi S	18182856	2006-11-24	Kameswara Rao Kottapalli	Kottapallisri@gmail.com				USDA-ARS Lubbock &amp; Texas Tech University	Plant &amp; Soil Science	Payton Lab	3810 4th Street	Lubbock	Texas	79415	USA
GSE6600	Agilent22K	Transcriptional profiling of indica rice cultivar FR13A under salt stress condition.	Expression profiling by array	A submergence tolerant indica rice cultivar FR13A, was also reported to withstand salt stress and proven in our experiments. The mechanism of tolerance is yet to be studied by forward genetics approach. However, it is known that salt stress tolerance is governed by several QTLs and not by a single gene. To understand the mechanism of such a complex mechanism of salt tolerance we selected, two ind…	We used Agilent rice gene chips (G4138A) to investigate the transcript level changes in rice plant tissues during salt stress treatment. We used two contrasting rice genotypes (FR13A tolerant and IR24 susceptible) differing in salt stress response. Plants were grown in growth chambers and treated with 150 mM salt concentration at 14th DAS. Sampling was done in both constitutive and treated plants…	Kottapalli KR,Kikuchi S		2006-12-22	Kameswara Rao Kottapalli	Kottapallisri@gmail.com				USDA-ARS Lubbock &amp; Texas Tech University	Plant &amp; Soil Science	Payton Lab	3810 4th Street	Lubbock	Texas	79415	USA
GSE8518	Agilent22K	Rice Gene Expression During Biotrophic Invasion by Magnaporthe oryzae (Agilent Array G4138A)	Expression profiling by array	The hemibiotrophic fungus Magnaporthe oryzae produces specialized biotrophic invasive hyphae (IH) that alter membrane structure and defense responses in invaded rice cells. IH successively invade live neighbor cells, apparently through plasmodesmata. Understanding fungal and rice genes that contribute to biotrophic invasion has been a challenge because so few plant cells have encountered IH at th…	Our goal was to compare expression in infected rice sheath to expression in mock inoculated rice, and to compare expression in biotrophic IH to expression in mycelium grown in nutrient medium. Using the rice microarray (Agilent Technologies), we analyzed samples from three biological replicates of rice leaf sheath at 36 hours after inoculation with the rice blast fungus M. oryzae. The same sample…	Mosquera G,Coughlan S,Valent B	19357089	2007-07-18	Barbara Valent	bvalent@ksu.edu	785-532-2336	785-532-5692		Kansas State University	Department of Plant Pathology		4024 Throckmorton Plant Sciences	Manhattan	KS	66506-5502	USA
GSE8811	Agilent22K	Rice plants infested with planthoppers	Expression profiling by array	Infestation with white-backed planthopper (WBPH) to rice caused induced resistance to rice pathogens but brown planthopper (BPH) infestation induce weaker resistance to rice pathogens. We compared changes in gene expression in rice plants infested with WBPH and BPH to gain some insight into the WBPH-induced resistance to rice pathogens.<br>An analysis, using microarrays, of gene expression in ric…	Agilent rice oligo microarray was used to investigate the gene expression profiling in rice plants infested with WBPH or BPH. Total RNA was extracted from pooled leaf blades infested with WBPH or BPH for 24 h and from mock-treated pooled leaf blades. Total RNA (200 ng) was labeled with Cy-3 or Cy-5 using an Agilent low RNA input linear amplification kit. Fluorescently labeled targets were hybridi…	Satoh M,Gomi K,Ohashi Y,Takabayashi J		2007-08-18	Masaru Satoh	msatou@affrc.go.jp	-7988	-1266		National Agricultural Research Center for Kyushu Okinawa Region		Research Team for Insect Pest and Nematode Management	2421, Suya	Koshi	Kumamoto	861-1192	Japan
GSE9765	Agilent22K	Microarray analysis of rice plants irradiated with carbon ion beams (HIMAC)	Expression profiling by array	In this study, carbon-ion beams generated via the heavy-ion medical accelerator in Chiba (HIMAC) were targeted to growing rice seedlings (7-days-old) to examine their effect on this genome model. Both physiological parameters, such as growth, and molecular events, specially the gene expression profiles were examined immediately after irradiation (at 270 Gy dose) by rice oligo (22K) DNA microarray…	An in vivo 7-days-old rice seedling model system was used, where whole seedlings were used for exposure to the emitted radiation from HIMAC (carbon ion beams). Dye-swap or reverse labeling with Cy3 and Cy5 dyes procedure was applied followed by hybridization and wash processes, and the hybridized microarrays (G4138A) were scanned using a GenePix microarray scanner followed by the Gene Pix 4000 an…	Rakwal R,Shibato J,Nojima K,Kim Y,Nahm B,Jwa N,Endo S,Tanaka K,Iwahashi H	18414000	2007-12-04	Randeep Rakwal	rakwal-68@aist.go.jp		+81 29 861 6066		AIST		MST, HTRC lab	AIST WEST, Onagawa 16-1	Tsukuba	Ibaraki	305-8569	Japan
GSE10098	Agilent22K	Identification of downstream genes regulated by RFL	Expression profiling by array	To gain mechanistic insights on RFL functions in rice architecture, we have employed global expression profilling to identify the genes regulated by RFL. Transgenic rice panicle RNAs down-regulated for RFL were compared with the wild type panicle RNA of similar developmental stage. Genes downregulated in transgenic lines will be those which expression requires functional RFL whereas upregulated g…	Two independent biological RNA pools of dsRNAiRFL and RFL antisense transgenic panicles were compared with two independent wild type RNA pool in two different hybridizations. Two hybridizations were performed with reciprocally dye-labeled wild type RNA and respective mutant RNA.	Rao NN,Prasad K,Ravikumar P,Vijayraghavan U	18305171	2008-01-08	Nagashree N Rao	nagashri@mcbl.iisc.ernet.in	91-80-22932681	91-80-23600168	http://mcbl.iisc.ernet.in	Indian Institute of Science	Microbiology and Cell Biology	Prof. Usha Vijayraghavan	C.V. Raman Avenue	Bangalore	Karnataka	560012	India
GSE11157	Agilent22K	Microarray analysis of rice plants fumigated with ozone	Expression profiling by array	In this study, integrated transcriptomics, proteomics and metabolomics approaches were applied to investigate the molecular responses of O3 in the leaves of two-weeks old rice (cv. Nipponbare) seedlings exposed to 0.2 ppm O3 for a period of 24 h. Based on the morphological alteration of O3-exposed rice leaves, transcript profiling of rice genes was performed in leaves exposed for 1, 12 and 24 h u…	Ozone-treated Samples: An in vivo 14-days-old rice seedling model system was used, where whole seedlings were used for exposure/fumigation to the ozone (0.2 ppm). Dye-swap or reverse labeling with Cy3 and Cy5 dyes procedure was applied followed by hybridization and wash processes, and the hybridized microarrays (G4138A) were scanned using a GenePix microarray scanner followed by the Gene Pix 4000…	Rakwal R	18517257	2008-04-13	Randeep Rakwal	rakwal-68@aist.go.jp		+81 29 861 6066		AIST		MST, HTRC lab	AIST WEST, Onagawa 16-1	Tsukuba	Ibaraki	305-8569	Japan
GSE11158	Agilent22K	Microarray analysis of rice plants exposed to jasmonic acid (JA)	Expression profiling by array	In this study, integrated transcriptomics and proteomics approaches were applied to investigate the molecular responses of JA in the shoots of 7-days old rice (cv. Nipponbare) seedlings exposed to 5 micromolar JA for a period of 7 days. Based on the morphological alteration of JA-exposed rice seedlings, transcript profiling of rice genes was performed in seedlings using rice DNA microarray chip, …	An in vivo 7-days-old rice seedling model system was used, where whole seedlings were used for exposure to the JA (5 micromolar). Dye-swap or reverse labeling with Cy3 and Cy5 dyes procedure was applied followed by hybridization and wash processes, and the hybridized microarrays (G4138A) were scanned using a GenePix microarray scanner followed by the Gene Pix 4000 analysis application program for…	Rakwal R	1.77113e+15	2008-04-13	Randeep Rakwal	rakwal-68@aist.go.jp		+81 29 861 6066		AIST		MST, HTRC lab	AIST WEST, Onagawa 16-1	Tsukuba	Ibaraki	305-8569	Japan
GSE14606	Agilent22K	Transcriptome analysis of rice in relation to infection with rice tungro spherical virus (RTSV)	Expression profiling by array	Near-isogenic lines TW16-4 and TW16-69 were developed from the cross between TN1 (recurrent parent susceptible to RTSV) and Utri Merah (donor parent resistant to RTSV). TW16-4 is susceptible to RTSV, whereas TW16-69 is resistant to RTSV based on a serolog.<br><br>Keywords: time course, virus infection, disease response	Comparison between RTSV and mock-infected rice. Biological replicates: 2 control (mock), 2 RTSV-infected, independently grown and harvested at 7 days after inoculation (DAI). Each sample was prepared using leaf tissues pooled from 5 plants grown under the same conditions.	Satoh K,Kondoh H,Kimura S,De Leon T,Kikuchi S		2009-01-27	IL-RYONG CHOI	ichoi@cgiar.org				International Rice Research Institute			DAPO Box 7777	Metro Manila		0	Philippines
E-MEXP-1065	Agilent22K	Transcription profiling of the rice plants overexpressing OsNAC6 under normal growth condition	Expression profiling by array	Experiment with 4 hybridizations, using 3 samples of species [Oryza sativa (japonica cultivar-group)], using 4 arrays of array design [Agilent Rice Microarray [G4138A]], producing 4 raw data files and 0 transformed and/or normalized data files.	genetic modification , co expression , in vivo			2008-04-02	Kyonoshin Maruyama	kyonosin@jircas.affrc.go.jp	81 298 38 6642			JIRCAS		Biological Resources	1-1,Ohwashi	Tsukuba	Ibaraki	305-8686	Japan
E-MEXP-1066	Agilent22K	Transcription profiling of the rice plants overexpression OsNAC6-GR after the DEX treatment	Expression profiling by array	Experiment with 4 hybridizations, using 3 samples of species [Oryza sativa (japonica cultivar-group)], using 4 arrays of array design [Agilent Rice Microarray [G4138A]], producing 4 raw data files and 0 transformed and/or normalized data files.	genetic modification , co expression , in vivo			2008-04-02	Kyonoshin Maruyama	kyonosin@jircas.affrc.go.jp	81 298 38 6642			JIRCAS		Biological Resources	1-1,Ohwashi	Tsukuba	Ibaraki	305-8686	Japan
GSE6187	Agilent22K	Comparative gene expression analysis between Nipponbare and 6-4 under two conditions	Expression profiling by array	Nipponbare performs poorly in phosphorus (P) deficient soil whereas a Nipponbare-derived NIL containing the Pup1 allele of donor parent Kasalath is tolerant to P deficiency. In this experiment we compared gene expression patterns in roots of this NIL to Nipponbare, grown either in a P deficient or P fertilized soil. The aim is to separate constitutive differences in expression from those induced …	Total RNA was extrancted from root that were grown under two conditions and prepared three biological replicant in each line (total 6 samples in each line). <br>We used 6 slides for this experiment, in each slide, Nipponbare and 6-4 samples grown under same condition were hybridized.	Tanaka J,Maruyama K,Satoh K		2006-10-29	Matthias Wissuwa	wissuwa@affrc.go.jp	-7140	-7140		JIRCAS			1-1 Ohwashi	Tsukuba		305-8686	Japan
GSE15122	Agilent22K	Gene expression of cytosolic glutamine synthetase 1;1 knock-out mutant rice	Expression profiling by array	Rice grown in paddy fields prefers to use ammonium ions as a major source of inorganic nitrogen. Glutamine synthetase (GS) catalyzes the conversion of ammonium ions to glutamine. In three cytosolic GS in rice, OsGS1;1 has the critical role for normal growth and grain filling. To understand a role of GS1;1, we performed transcriptional profiling of wild type Nipponbare and GS1;1 mutant plants in s…	organisms: Oryza sativa L. cv. Nipponbare<br>mutant: GS1;1 mutant rice (Tos17 insertion NC2373)<br>growth substrates: The germinated seedlings were grown hydroponically in one-fourth concentration of the hydroponic culture solution with 1.0 mM NH4Cl as nitrogen source. The culture solution was replaced as new one every morning at 10:00 am.<br>age: 18 days after sowing<br>tissue: 4th leaf blade de…	Tabuchi M,Yamaya T		2009-03-05	Tomoyuki Yamaya	tyamaya@biochem.tohoku.ac.jp				Tohoku University	Gladuate School of Agricultural Science		1-1Tsutsumidori-Amamiyamachi, Aoba-ku	Sendai		981-8555	Japan
GSE11451	Agilent44K	OsGLK1 regulated genes in rice	Expression profiling by array	Transcription factors encoded by GLK genes are putative positive regulators of chloroplast development. To identify the potential downstream genes regulated by OsGLK1, we performed the rice 44k oligo microarray analysis.<br>Keywords: over-expression of full-length cDNAs	Total RNA was extracted from calluses derived from T1 seeds of the OsGLK1 full length cDNA overexpression line and the control line grown on the N6D medium with 30 mg/l of Hyg for 14 days at 30??C, and subjected to 44k oligo-DNA microarray with 4 biological replicates.	Nakamura H,Hakata M,Muramatsu M,Nagamura Y,Hirochika H,Ichikawa H	19808806	2008-05-15	Hidemitsu Nakamura	hide7087@affrc.go.jp				The University of Tokyo	Department of Applied Biological Chemistry	Laboratory of Plant Growth Substances	1-1-1 Yayoi	Bunkyo-ku	Tokyo	113-8657	Japan
GSE15021	Agilent44K	Microarray analysis of strain EG4 vs. Nipponbare	Expression profiling by array	In the japonica rice strain Gimbozu EG4, the DNA transposon mPing is actively transposing to attain over 1,000 copies, whereas in Nipponbare, where this element is virtually silent and has only 50 copies. To analyze the impact of such a massive amplification of transposable element on gene regulation, we performed the rice 44k oligo microarray analysis.	Total RNA was extracted from 7-day-old seedlings of EG4 and Nipponbare plants, grown in a greenhouse at at 26C and subjected to 44k oligo-DNA microarray with 4 biological replicates.	Naito K,Zhang F,Tsukiyama T,Saito H,Okumoto Y,Tanisaka T	19847266	2009-02-26	Ken Naito	knaito@plantbio.uga.edu	706-542-1857			University of Georgia	Plant Biology	Wessler Lab	4505 Miller Plant Sciences Building	Athens	GA	30602	USA
GSE15479	Agilent44K	Rice plants treated with D-allose	Expression profiling by array	Rare sugars are monosaccharides that are rarely present in nature. One of the rare sugars, D-allose had a negative effect on shoot growth of rice. This negative effect to rice growth was not observed in other tested rare sugars. To clarify the response to the D-allose in rice at gene expression level, we performed a microarray analysis using the Agilent Rice Oligo Microarray (44k, custom-made; Ag…	An Agilent Rice Oligo Microarray (44k, custom-made; Agilent Technologies, Redwood City, CA, USA) was used for the microarray analysis. By using RNeasy plant mini kit (Qiagen, Hilden, Germany), total RNA was extracted from shoots of two-leaf stage rice plants that had been treated with 0.5 mM D-allose, 0.5 mM D-glucose, or no sugar for 2 days. For each biological replicate, material from at least …	Yamasaki-Kokudo Y,Satoh M,Gomi K,Kano A,Akimitsu K		2009-03-31	Kazuya Akimitsu	kazuya@ag.kagawa-u.ac.jp	-4028	-3918		Kagawa University	Faculty of Agriculture	Plant Pathology	2393, Ikenobe	Miki	Kagawa	761-0795	Japan
GSE15613	Agilent44K	OsMKK4 regulated genes	Expression profiling by array	OsMKK4 is a rice MAPKK and immediately activated by treatment with chitin elicitor, a fungal MAMP. OsMKK4DD is a constitutively active mutants of OsMKK4. We identified OsMKK4 regulated genes using a conditional gain-of-function transgenic system and rice 44K oligoarray.	We used transgenic rice expressing OsMKK4 in wild-type and constitutive active forms under the dexamethazone (DEX)-inducible promoter. Callus of the DEX inducible OsMKK4DD or OsMKK4WT line was compared with vector control line using two-color method with 3 biological replicates.	Kishi-Kaboshi M,Takahashi A,Hirochika H	20525005	2009-04-09	Hirohiko Hirochika					National Institute of Agrobiological Sciences	Division of Genome and Biodiversity Research		2-1-2 Kannondai	Tsukuba	Ibaraki	305-8602	Japan
GSE16800	Agilent44K	The function of OsCERK1 in the chitin elicitor signaling in Rice	Expression profiling by array	To see the function of OsCERK1 receptor-like kinase in the chitin elicitor signaling in Rice, we compared the gene expression profiles in the chitin oligosaccharide treated cultured rice cells of vector control and OsCERK1 knock-down mutant (RNAi).<br>Keywords: Defense response	1,Chitin oligosaccharide treatment (vector control), 2,Chitin oligosaccharide treatment (vector control) color swap, 3,Chitin oligosaccharide treatment (OsCERK1 RNAi), 4,Chitin oligosaccharide treatment (OsCERK1 RNAi) color swap	Kaku H,Desaki Y,Nakano T		2009-06-24	Hanae Kaku	kaku@isc.meiji.ac.jp	-8702	-8702		Meiji University	Life Sciences		1-1-1, Higashi-Mita, Tama-ku	Kawasaki	Kanagawa	214-8571	Japan
GSE17098	Agilent44K	Tricellular pollen and pollen mother cells (11447)	Expression profiling by array	We isolated tricellular pollen (TCP) and pollen mother cells (PMC) of rice using laser microdissection, and did microarray analysis with Agilent 44k rice array.	2 biological rep of TCP and 2 biological rep of PMC were label by Cy3, comparing to 4 rep of seedling sample labled by Cy5	Tang W,Tang X	20959420	2009-07-15	Weihua Tang	whtang@sibs.ac.cn		86-21-54924015		Shanghai Inst. Plant Phys. &amp; Eco.		Plant-Fungal Interaction &amp; Plant Reproductive Biology	300 Fenglin Rd	Shanghai		200032	China
GSE17791	Agilent44K	Expression profiling of a lesion mimic genotype, splNF4050-8, that confers blast resistance in rice	Expression profiling by array	Lesion mimic mutants in rice are widely known as spotted leaf (spl) mutants, of which several genotypes exhibit enhanced resistance to different races of Magnaporthe grisea. Besides naturally occurring spotted leaf mutants, tissue culture-induced reverse genetic repositories also act as sources of lesion mimic mutants in rice. We systematically evaluated a large collection of Tos17 mutant panel l…	We used Agilent rice oligo microarrays to identify putative defense/pathogenesis-related genes. Leaf tissues of the rice genotypes Nipponbare and NF4050-8 were used in the study. Two replications of microarray experiments were carried out by hybridizing the cRNA from control and progressive lesion appearance stage on 4 x 44k microarray.	Babu R,Kottapalli K		2009-08-24	Kameswara Rao Kottapalli	Kottapallisri@gmail.com				USDA-ARS Lubbock &amp; Texas Tech University	Plant &amp; Soil Science	Payton Lab	3810 4th Street	Lubbock	TX	79415	USA
GSE19595	Agilent44K	Rice plants treated with D-psicose	Expression profiling by array	Rare sugars are monosaccharides that are rarely present in nature. One of the rare sugars, D-psicose, had a negative effect on shoot growth of rice. This negative effect to rice growth was observed previously with D-allose, but not observed in other tested rare sugars. To clarify the response to D-psicose in rice at the gene expression level, we performed a microarray analysis using the Agilent R…	An Agilent Rice Oligo Microarray (44k, custom-made; Agilent Technologies, Redwood City, CA, USA) was used for the microarray analysis. By using the RNeasy plant mini kit (Qiagen, Hilden, Germany), total RNA was extracted from shoots of two-leaf stage rice plants that had been treated with 0.5 mM D-psicose or no sugar for 2 days. For each biological replicate, material from at least five rice plan…	Yamasaki-Kokudo Y,Fukumoto T,Ohtani K,Kano A,Tada Y,Gomi K,Akimitsu K		2009-12-21	Kazuya Akimitsu	kazuya@ag.kagawa-u.ac.jp	(+81)87-891-3131		http://www.ag.kagawa-u.ac.jp/plantpathology/index.html	Kagawa University	Agriculture	Plant Pathology	2393 Ikenobe	Miki-cho	Kagawa	761-0795	Japan
GSE20345	Agilent44K	Gene expression profile in rice developing caryopsis exposed to high temperature	Expression profiling by array	To summarize the impact of high temperature on rice grain filling, we performed the rice 44k oligo microarray analysis.	Total RNA was extracted from developing caryopses ripened under 33C/28C (high temperature) and 25C/20C (Control), and subjected to 44k oligo-DNA microarray with 3 biological replicates.	Yamakawa H,Hakata M	20304786	2010-02-16	Hiromoto Yamakawa	hy741220@affrc.go.jp	-3715	-9046	http://narc.naro.affrc.go.jp/	National Agricultural Research Center	Hokuriku Research Center	Rice Physiology Research Team	Inada 1-2-1	Joetsu	Niigata	943-0193	Japan
GSE20746	Agilent44K	Salinity stress inducible genes in rice	Expression profiling by array	44K oligo microarray analysis was performed for monitoring salinity stress-inducible genes in rice.	Two-condition, 0 h or 1 h treatment of 150mM NaCl in shoot or in root. Two dye swapped experiments were performed.	Mizuno H,Matsumoto T		2010-03-11	Hiroshi Mizuno					National Institute of Agrobiological Sciences	Genome and Biodiversity Research	Plant Genome	2-1-2 Kannondai	Tsukuba		305-8602	Japan
GSE27884	Agilent44K	Transcriptional profiling of rice salt sensitive 1 (rss1) mutant	Expression profiling by array	RSS1 is required for maintenance of meristematic activity under salinity conditions in rice. We carried out transcriptome analysis using shoot basal tissues in wild type and rss1-2 grown under non-stress and salt-stress conditions.	WT (-NaCl), WT (+NaCl), rss1-2 (-NaCl), rss1-2 (+NaCl). Three biological replicates.	Ogawa D,Hobo T,Toda Y,Hattori T,Takeda S		2011-03-10	Daisuke Ogawa					Nagoya University	Bioscience and Biotechnology Center	Plant Cell Function	Furou-Chou, Chikusa	Nagoya		464-8601	Japan
GSE28428	Agilent44K	Rice plants (Oryza sativa var. japonica): WT vs. MIT knockdown plant	Expression profiling by array	Transcriptional profiling of MIT knockdown plants. MIT is a mitochondrial Fe transporter essential for rice growth and development. The goal was to determine the effects of MIT on global rice gene expression.	Control condition experiment, root or shoot of WT vs. MIT knockdown plant. Two replicates each comparison, including a dye swap.	Ishimaru Y		2011-04-06	Yasuhiro Ishimaru	aishimar@mail.ecc.u-tokyo.ac.jp	+81 3 5841 7514	+81 3 5841 7514		The University of Tokyo			1-1-1 Yayoi, Bunkyo-Ku	Tokyo		113-8657	Japan
GSE6533	BGIYale	Genome-wide Expression Profiles of Drought and High-salinity Stresses-responsive Genes in Rice (Oryza Sativa L. Indica)	Expression profiling by array	Three rice major tissues, namely flag leaf, shoot and panicle, were involved in this study. Each tissue had two kinds stress treatment, drought and high salinity, in 3 different time courses. For drought treated samples, an additional water recovery was applied. Each experiment had three replicates.<br>Keywords: Comparison of gene expression in three tissues with stress treatment and without trea…	To globally elucidate potential genes involved in drought and high-salinity stresses responses in rice, an oligomer microarray covering 37,132 genes including cDNA or EST supported and putative genes was applied to study the expression profiling of shoot, flag leaf, and panicle under drought or high-salinity treatment. Three rice major tissues, namely flag leaf, shoot and panicle, were involved i…	Zhou J,Wang X,Deng X	17225073	2006-12-14	Xiangfeng Wang	xiangfeng.wang@yale.edu	2035084833			Yale University	MCDB	Xing Wang Deng	352 OML, 165 Prospect st	New Haven	CT	06520-8104	USA
GSE6552	BGIYale	Transcriptome associates with rice organogenesis	Expression profiling by array	Most plant cells retain the capacity to differentiate into all the other cell and organ types that constitute a plant. However, genome-wide transcriptional activities underlying the process of cell differentiation are poorly understood, especially in monocot plants. Here we used a rice (Oryza sativa) cell culture system to generate somatic embryos, which were further induced into shoots and roots…	Oryza sativa Genome Oligo Set Version 1.0 was designed by Beijing Genomics Institute (BGI) and contain 60,727 70mer oligos representing both indica and japonica genomes. All oligos were designed from cDNAs, expreseed sequence tag (EST) sequences, predicted genes of BGI rice genome build and other public resources. Mapping to TIGR rice genome pseudommolecues release 2 is based on the BLAST results…	Su N,He K,Jiao Y,Deng X	17072560	2006-12-17	Kun He	hek@mail.cbi.pku.edu.cn	203-432-8909			Yale University	Molecular, Cellular &amp; Developmental Biology	Denglab	165 Prospect	New Haven	CT	6520	USA
GSE11712	BGIYale	Gene expression level of six rice lineages	Expression profiling by array	Towards understanding gene expression variation among related rice lineages on a genome-wide scale, we sought to assess global gene expression in the heading-stage panicle using a whole genome oligonucleotide microarray designed to represent 36,926 annotated indica genes.	Using a loop-design, we interrogated gene expression patterns in six related rice lineages, including O. sativa (two Asian cultivars indica and japonica), O. nivara (Asian annual wild rice), O. rufipogon (Asian perennial wild rice) and O. glaberrima (African cultivated rice).<br>Series_sample_order: Sample 1-12 Slide A; Sample 13-24 Slide B			2008-06-09	zhiyu peng					Yale University	Molecular, Cellular &amp; Developmental Biology	Xingwang Deng	165 Prospect	NEW HAVEN	CT	6520	USA
GSE13161	BGIYale	A transcriptome atlas of rice cell types uncovers cellular, functional and developmental hierarchies	Expression profiling by array	Whole-genome transcriptional profiles of rice cell types, isolated by laser-capture microdissection. The first comprehensive multi-organ cell type transcriptome atlas from a plant, with 40 distinct cell types from several developmental stages of seeds, shoots and roots, reveals cell-specific promoter motifs, interaction partner candidates, hormone response centers, and other previously unrecogniz…	Microarray experiments for 40 cell types and two organs were organized using a common reference statistical design, to assure data for all cells could be normalized for cross-comparison. In this design, the hybridization for each cell type sample included a second probe made from an RNA sample that served as a Common Reference, identically aliquoted from a single preparation, for all hybridizatio…	Jiao Y,Tausta L,Gandotra N,Sun N,Clay NK,Liu T,Ceserani T,Chen M,Ma L,Holford M,Zhao H,Deng X,Nelson T	19122662	2008-10-10	Yuling Jiao	jiao@caltech.edu				California Institute of Technology	Biology	Meyerowitz	1200 E California Blvd	Pasadena	CA	91125	USA
GSE14729	BGIYale	A transcriptomic analysis of super-hybrid rice LYP9 and its parental lines	Expression profiling by array	Using a whole-genome oligonucleotide microarray designed based on known and predicted indica rice genes, we investigated transcriptome profiles in developing leaves and panicles of super hybrid rice LYP9 and its parental cultivar 93-11 and PA64s. We detected 22,266 expressed genes out of 36,926 total gene set collectively from seven tissues, including leaves at seedling and tillering stages, flag…	We investigated transcriptome profiles in developing leaves and panicles of super hybrid rice LYP9 and its parental cultivar 93-11 and PA64s for seven tissues, and there are at least three independent replicates for each sample pair.	Gang W,Yong T,Guozhen L,Chen C,Renyuan L,Hongai X,Qiang G,Haipan Z,Zhike L,Yuning H,Xiaobing L,Guisheng S,Hongli Z,Yonggang P,Dayong L,Honglin X,Xiaoli W,Mengliang C,Huafeng D,Longping Y,Jun Y,Zhen Z,Lihuang Z	19372371	2009-02-06	lihuang Zhu	tybly@msn.com	861064870491			The Institute of Genetics and Developmental Biology (IGDB) of the Chinese Academy of Sciences (CAS)	Plant Gene Research Center	Lihuang Zhu Group	Datun Road, Chaoyang District,100101 Beijing China	Beijing		100000	China
GSE16116	BGIYale	Transcriptional Characteristics of Xa21-mediated Defense Responses in Rice	Expression profiling by array	Bacterial blight, caused by Xanthomonas oryzae pv. oryzae (Xoo), is the most destructive bacterial disease of rice. The cloned rice gene Xa21 confers resistance to a broad spectrum of Xoo races. To identify other genes involved in Xa21-mediated immunity, a whole-genome oligonucleotide microarray of rice was used to profile the expression of rice genes between incompatible interactions and mock tr…	We investigated the transcriptional characteristics of Xa21-mediated defense responses in rice using whole-genome oligonucleotide microarray, by comparing the expression profiles between incompatible interactions and mock treatments at five time-points and between incompatible and compatible interactions at 4 hours post inoculation. Microarray hybridization at each time point was carried out in t…	Gan Q,Bai H,Zhao X,Tao Y,Zeng H,Han Y,Zhu L,Song W,Liu G		2009-05-15	Guozhen Liu	qgan23@gmail.com	86-10-80485460	86-10-80485460		Beijing Institute of Genomics, Chinese Academy of Sciences		Guozhen Liu	Beijing Airport Industrial Zone B-6	Beijing		101300	China
GSE9653	NSF20K	NSF 20K Oligo Arrays to Dissect Rice Defense Response Pathways	Expression profiling by array	With the availability of a high quality draft rice genome sequence, large mutant collections, and gene expression oligo arrays for rice, we are now well positioned to dissect rice defense pathways. To do this, we performed global expression analyses to identify genes that are differentially expressed in 10 mutant lines (i.e., Xa21, NH1ox, NRR1ox, GR978, spl11, spl17, NBS2-PI9ox, MPK5ox, OsCoi1ox,…	Two-condition experiment, 10 mutants vs wild type control with treatment or without treatment. Biological replicates: 2-4 control, independently grown and harvested. Technical replicates: 1-2 control. One replicate per array.	Wang G,Ronald P,Leach J,Jung KH,Park CH		2007-11-21	Ki-hong Jung	kjung@ucdavis.edu				UC DAVIS	Plant pathology		one shields	Davis	CA	95616	USA
E-MEXP-1773	NSF20K	Transcription profiling of rice plants overexpressing OsGH3.1	Expression profiling by array	Experiment with 6 hybridizations, using 6 samples of species [Oryza sativa (japonica cultivar-group)], using 6 arrays of array design [NSF Ricearray 22K], producing 6 raw data files and 7 transformed and/or normalized data files.	genetic modification ,?dye swap ,?co expression			2008-12-21	Concha Domingo	domingo_concar@gva.es	34963424000			IVIA			Ctra. Monacada Km. 4,5	Valencia	Valencia	46113	Spain
GSE8261	NSF45K	A Functional Survey of Light-Responsive Genes Using A Rice NSF45K Microarray	Expression profiling by array	We performed expression profiling experiments on two-week old rice leaf tissues grown in light and dark condition with the rice 47k array. Four biological replicates and a dye-swap were used. To generate more consistent results on light vs dark response in rice, biological replicates were prepared from 4 different varieties such as Kitaake, Nipponbare, Tapei309 and IR24 because individual genetic…	16 hybs total	Jung KH	1.88365e+15	2007-06-22	Jia Liu	jliu@jcvi.org			http://www.tigr.org/tdb/potato	Plant Genomics			9712 Medical Center Drive	Rockville	MD	20850	USA
GSE11896	NSF45K	Global Transcriptome Profiles in the Nodes of Rice During Spatial and Temporal Development	Expression profiling by array	The following study was conducted to better understand the genetics of the spatial and temporal development of rice, especially as this relates to the development of lignocellulosic tissues. To do so, an oligonucleotide array was designed and created by the Plant Sciences Institute at Iowa State University. A total of 43,776 spots were printed on two separate platforms, the first contained 23,040…	For each comparison, 6 replicates and multiple power settings were considered. Dye-swaps were performed between replicates.<br><br>A diagram of the comparisons made in this experiment may be found in ISU_RiceArray_LoopDesign.pdf (linked below as a Supplementary file).	Schnable PS		2008-06-26	Patrick S. Schnable	schnable@iastate.edu	515-294-0975			Iowa State University			2035B Roy J Carver Co-Lab	Ames	IA	50011	USA
GSE16796	NSF45K	Analysis of PHOTOPERIOD SENSITIVITY5 Sheds Light on the Role of Phytochromes in Photoperiodic Flowering in Rice	Expression profiling by array	A great majority of plants synchronize flowering with day length. In rice, the most important environmental cue that triggers flowering is the photoperiod. Here, we show that the s73 mutant, identified in a gamma irradiated Bahia collection, displays early flowering and photoperiodic insensitivity due to a null mutation in the SE5 gene, which encodes an enzyme implicated in phytochrome chromophor…	Four biological replicates from each genotype (s73 mutant and Bahia wt) were labelled with Cy3 and Cy5 alternatively (2+2) following a dye-swap design. In total, 4 microarrays were hybridized.<br><br>The supplementary file 'GSE16796_stat_analysis.txt' contains the final statistical analysis of study GSE16796.	Andres F,Galbraith DW,Talon M,Domingo C	19675157	2009-06-24	Fernando Andres	fandres@ivia.es				Instituto Valenciano de Investigaciones Agrarias			Ctra. Moncada S/N	Valencia		46113	Spain
GSE17704	NSF45K	The Submergence Tolerance Regulator Sub1A Mediates Stress-responsive Expression of AP2/ERF Transcription Factors	Expression profiling by array	Rice NSF45K microarray experiment to dissect submergence tolerance response in submergence tolerant rice plant, M202(Sub1):<br><br>We previously characterized the rice (Oryza sativa L.) Sub1 locus encoding three Ethylene Responsive Factor (ERF) transcriptional regulators. Genotypes carrying the Sub1A-1 allele are tolerant of prolonged submergence. To elucidate the mechanism of Sub1A-1 mediated to…	Three-condition experiment, M202(Sub1) vs wild type control (M202) at three durations of submergence (0d, 1d and 6d). Biological replicates: 2, independently grown and harvested. Technical replicates replicates: 1-2 control.	Ronald P,Bailey-Serres J,Jung K,Fukao T,Walia H,Cao P,Seo Y	20107022	2009-08-18	Ki-hong Jung	kjung@ucdavis.edu				UC DAVIS	Plant pathology		one shields	Davis	CA	95616	USA
